# Supplementary material for: Ancestry and somatic profile indicate acral melanoma origin and prognosis
Source: Nature. 2026 Feb 18;651(8104):221–30. doi: 10.1038/s41586-025-09967-z (PMC12960246; doi:10.1038/s41586-025-09967-z)
Supplement: Supplementary file 3 — This zipped file contains Supplementary Tables 1–4, 7–15, 17–21 and 28. [file 41586_2025_9967_MOESM3_ESM.zip]

Archive with 20 entries (19 files):
- Supplementary Tables/
- Supplementary Tables/Supplementary_Table_1.csv
- Supplementary Tables/Supplementary_Table_10.xlsx
- Supplementary Tables/Supplementary_Table_11.xlsx
- Supplementary Tables/Supplementary_Table_12.xlsx
- Supplementary Tables/Supplementary_Table_13.xlsx
- Supplementary Tables/Supplementary_Table_14.xlsx
- Supplementary Tables/Supplementary_Table_15.xlsx
- Supplementary Tables/Supplementary_Table_17.xlsx
- Supplementary Tables/Supplementary_Table_18.xlsx
- Supplementary Tables/Supplementary_Table_19.xlsx
- Supplementary Tables/Supplementary_Table_2.xlsx
- Supplementary Tables/Supplementary_Table_20.xlsx
- Supplementary Tables/Supplementary_Table_21.xlsx
- Supplementary Tables/Supplementary_Table_28.xlsx
- Supplementary Tables/Supplementary_Table_3.xlsx
- Supplementary Tables/Supplementary_Table_4.xlsx
- Supplementary Tables/Supplementary_Table_7.xlsx
- Supplementary Tables/Supplementary_Table_8.xlsx
- Supplementary Tables/Supplementary_Table_9.xlsx
