# Supplementary material for: Ancestry and somatic profile indicate acral melanoma origin and prognosis
Source: Nature. 2026 Feb 18;651(8104):221–30. doi: 10.1038/s41586-025-09967-z (PMC12960246; doi:10.1038/s41586-025-09967-z)
Supplement: Supplementary file 3 — This zipped file contains Supplementary Tables 1–4, 7–15, 17–21 and 28. [file 41586_2025_9967_MOESM3_ESM.zip › Supplementary Tables/Supplementary_Table_1.csv]

Sample	Patient	Sample_type	Sex	Age (rounded down to the nearest 5-year interval)	Socioeconomic_status	Primary_tumour_site	Ulceration_status	Mitotic_index	Breslow_depth(mm)	Tumour_stage	Recurrence	Date_of_diagnosis	Date_of_first_treatment_surgery	Date_of_recurrence	Date_of_metastasis	Date_of_last_note	Date_of_death	Date_of_recruitment	Treatment	Date_start_chemotherapy	Chemotherapy_cycles	Date_end_chemotherapy	BRAF_status	HRAS_status	KIT_status	KRAS_status	NRAS_status	NF1_status	NF1_homozygous_deletion	Mutation_status	TMB	SNV_count	Indel_count	Ploidy	Purity	WGD	FCS	BCS	GCS	RNA_score	RNA_for_clusters	RNA_cluster
PD40952a	PD40952	primary	F	75	1.0	foot	1.0	7.0	10.0	3	1	3.2016	5.2016	12.2017		1.2018		12.2017					WT	G13S	WT	WT	WT	Frameshift insertion		NF1	36	32	4	2.04	0.42	0.0	101.0	30.0	2.14422055166001	yes
PD40956d	PD40956	LN_recurrence	F	40	2.0	foot	1.0	4.0	2.0	2	1	4.2015	5.2015	8.2017		10.2018		12.2017	carboplatin_paclitaxel	4.2018	4.0	7.2018	V600E	WT	WT	WT	WT	WT		BRAF	52	50	2	4.42	0.92	1.0	131.0	18.0	1.09577793109662
PD40957a	PD40957	primary	F	55	4.0	foot	0.0	1.0	1.2	1	0	10.2013	11.2013			12.2023		12.2017					WT	WT	WT	WT	WT	WT		QWT	10	8	2	2.0	1.0	0.0	4.0	0.0	-2.29426392713233
PD40961a	PD40961	primary	M	80	2.0	foot	1.0	42.0	5.1	3	1	3.2017	4.2017	1.2018	2.2018	8.2018	9.2018	12.2017	carboplatin_paclitaxel	2.2018	5.0	12.2018	V600E	WT	WT	WT	WT	WT		BRAF	85	84	1	2.01	0.96	0.0	84.0	16.0	0.371597655824653	yes	yes	2.0
PD40961d	PD40961	primary	M	80	2.0	foot	1.0	42.0	5.1	3	1	3.2017	4.2017	1.2018	2.2018	8.2018	9.2018	12.2017	carboplatin_paclitaxel	2.2018	5.0	12.2018	V600E	WT	WT	WT	WT	WT		BRAF	80	79	1	1.94	0.79	0.0	46.0	15.0	-0.143701667550084
PD40961e	PD40961	Local_recurrence	M	80	2.0	foot	1.0	42.0	5.1	3	1	3.2017	4.2017	1.2018	2.2018	8.2018	9.2018	12.2017	carboplatin_paclitaxel	2.2018	5.0	12.2018	V600E	WT	WT	WT	WT	WT		BRAF	79	79	0	1.9	0.71	0.0	44.0	16.0	-0.0510483737995
PD40962a	PD40962	primary	M	45	1.0	foot	1.0	22.0	5.0	3	1	11.2014	2.2015	1.2017	1.2017	1.2019	1.2019	12.2017	carboplatin_paclitaxel	1.2017	6.0	8.2017	WT	WT	WT	WT	WT	WT	Deleted	NF1	37	26	11	2.13	0.81	0.0	161.0	22.0	1.8679048342419	yes	yes	2.0
PD40963a	PD40963	primary	F	60	1.0	foot	0.0	1.0	0.45	1	0	2.2013	3.2013			6.2023		12.2017					WT	WT	WT	WT	G12R	WT		NRAS	77	69	8							yes	yes	1.0
PD40964a	PD40964	primary	F	45	1.0	foot	1.0	7.0	50.0	2	0	5.2016	6.2016			2.2023		12.2017					WT	WT	WT	WT	WT	WT		QWT	16	13	3							yes
PD40965a	PD40965	primary	M	50	2.0	foot	0.0	1.0	0.6	3	1	7.2014	8.2014	7.2015	7.2019	6.2020		12.2017	carboplatin_paclitaxel	6.2018	6.0	10.2018	WT	WT	K642E	WT	WT	WT		KIT	72	67	5
PD40965e	PD40965	LN_recurrence	M	50	2.0	foot	0.0	1.0	0.6	3	1	7.2014	8.2014	7.2015	7.2019	6.2020		12.2017	carboplatin_paclitaxel	6.2018	6.0	10.2018	WT	WT	WT	WT	WT	WT		QWT	3	0	3	1.99	0.56	0.0	7.0	0.0	-2.26256547491052
PD40965f	PD40965		M	50	2.0	foot	0.0	1.0	0.6	3	1	7.2014	8.2014	7.2015	7.2019	6.2020		12.2017	carboplatin_paclitaxel	6.2018	6.0	10.2018	WT	WT	K642E	WT	WT	WT		KIT	143	136	7	4.03	0.53	1.0	119.0	16.0	0.741412931745788
PD40966a	PD40966	primary	F	50	2.0	foot	1.0	1.0	1.0	3	1	5.2017	7.2017	11.2017		8.2024		12.2017					WT	WT	K642E	WT	WT	WT		KIT	17	16	1							yes	yes	1.0
PD40966d	PD40966	LN_metastasis	F	50	2.0	foot	1.0	1.0	1.0	3	1	5.2017	7.2017	11.2017		8.2024		12.2017					WT	WT	K642E	WT	WT	WT		KIT	2	1	1
PD40966e	PD40966	LN_metastasis	F	50	2.0	foot	1.0	1.0	1.0	3	1	5.2017	7.2017	11.2017		8.2024		12.2017					WT	WT	WT	WT	WT	WT		QWT	1	0	1
PD40967a	PD40967	primary	M	60	1.0	foot	1.0	4.0	30.0	3	1	12.2017	1.2018	11.2018	12.2018	1.2019		12.2017					WT	WT	WT	WT	WT	WT		QWT	2	0	2	2.0	0.67	0.0	5.0	0.0	-2.28369777639172	yes	yes	2.0
PD40967d	PD40967	LN_metastasis	M	60	1.0	foot	1.0	4.0	30.0	3	1	12.2017	1.2018	11.2018	12.2018	1.2019		12.2017					WT	WT	WT	WT	WT	WT		QWT	85	85	0
PD40968a	PD40968	primary	F	45	2.0	subungual	0.0	7.0	2.0	1	0	11.2017	11.2017			12.2023		12.2017					WT	WT	WT	WT	WT	WT		QWT	98	96	2							yes	yes	3.0
PD40969a	PD40969	primary	F	75	1.0	foot	1.0	28.0	14.0	3	1	10.2016	12.2016	1.2018	12.2017	3.2018		12.2017					WT	WT	WT	WT	WT	WT		QWT	114	104	10	2.22	0.96	0.0	401.0	9.0	2.92456827397352	yes	yes	3.0
PD40969d	PD40969	LN_metastasis	F	75	1.0	foot	1.0	28.0	14.0	3	1	10.2016	12.2016	1.2018	12.2017	3.2018		12.2017					WT	WT	WT	WT	WT	WT		QWT	107	100	7
PD40970a	PD40970	primary	M	65	1.0	foot	1.0	1.0	38.0	3	1	3.2017	5.2017	10.2020	10.2023	11.2023		12.2017	Nivolumab	4.2023	6.0	10.2023	WT	WT	WT	WT	WT	WT		QWT	62	60	2							yes	yes	3.0
PD40971a	PD40971	primary	F	50	2.0	foot	1.0	12.0	6.0	3	0	3.2017	4.2017			2.2024		12.2017					WT	WT	WT	WT	WT	WT		QWT	111	109	2	2.12	0.61	0.0	225.0	15.0	1.747639315018	yes	yes	2.0
PD40971d	PD40971	LN_metastasis	F	50	2.0	foot	1.0	12.0	6.0	3	0	3.2017	4.2017			2.2024		12.2017					WT	WT	WT	WT	WT	WT		QWT	59	59	0
PD40972a	PD40972	primary	F	55	2.0	hand	1.0	0.9	6.0	3	0	12.2016	1.2017			2.2023		12.2017					L597R	WT	WT	WT	WT	WT		BRAF	93	91	2	2.15	0.6	0.0	49.0	6.0	-1.1360735724144	yes
PD40973a	PD40973	primary	M	60	3.0	foot	0.0	0.9	0.8	1	0	6.2013	7.2013			7.2023		12.2017					WT	WT	WT	WT	WT	WT		QWT	3	3	0							yes
PD40974a	PD40974	primary	M	40	1.0	foot	1.0	1.0	2.6	3	0	4.2013	5.2013			6.2018		12.2017					WT	G12D	WT	WT	WT	WT		QWT	25	23	2							yes
PD40976a	PD40976	primary	M	70	3.0	subungual	0.0	3.0	3.0	2	0	5.2016	7.2016			11.2023		12.2017					WT	WT	WT	WT	WT	WT		QWT	12	11	1							yes
PD40978a	PD40978	primary	M	55	1.0	foot	1.0	2.0	9.8	3	0	7.2017	11.2017			2.2018		12.2017					WT	WT	WT	G12D	WT	WT		QWT	44	43	1							yes
PD40978d	PD40978	LN_metastasis	M	55	1.0	foot	1.0	2.0	9.8	3	0	7.2017	11.2017			2.2018		12.2017					WT	WT	WT	G12D	WT	WT		QWT	43	40	3	2.1	0.37	0.0	40.0	10.0	-0.776026548152668
PD40980a	PD40980	primary	F	60		foot	1.0		2.4	2	1	9.2007	10.2007	9.2009		7.2021		12.2017					WT	WT	WT	WT	WT	WT		QWT	51	49	2							yes
PD40980d	PD40980	LN_recurrence	F	60		foot	1.0		2.4	2	1	9.2007	10.2007	9.2009		7.2021		12.2017					WT	WT	WT	WT	WT	WT		QWT	67	65	2
PD40982a	PD40982	primary	F	65	2.0	foot	1.0	2.0	2.8	4	1	8.2013	9.2013	5.2016	12.2017	6.2019		12.2017					WT	WT	WT	WT	WT	WT		QWT	18	15	3	1.92	0.47	0.0	36.0	6.0	-1.27343353204225	yes
PD40983a	PD40983	primary	M	60	1.0	foot	1.0	5.0	1.4	3	1	6.2016	9.2016	10.2016	5.2019	7.2020	6.2020	12.2017					WT	WT	K642E	WT	WT	WT		KIT	59	58	1							yes
PD40983d	PD40983	LN_metastasis	M	60	1.0	foot	1.0	5.0	1.4	3	1	6.2016	9.2016	10.2016	5.2019	7.2020	6.2020	12.2017					WT	WT	WT	WT	WT	WT		QWT	48	44	4
PD40983e	PD40983	Lesion_in_transit	M	60	1.0	foot	1.0	5.0	1.4	3	1	6.2016	9.2016	10.2016	5.2019	7.2020	6.2020	12.2017					WT	WT	K642E	WT	WT	WT		KIT	41	40	1
PD40984a	PD40984	primary	F	60	3.0	foot	0.0		1.17	1	0	9.2010	10.2010			12.2021		12.2017					WT	WT	K642E	WT	WT	WT		KIT	16	13	3							yes	yes	1.0
PD40985a	PD40985	primary	F	60	1.0	foot	0.0	0.9	1.8	1	1	12.2016	1.2017	4.2018	6.2018	3.2019	3.2019	12.2017	carboplatin_paclitaxel	7.2018	6.0	11.2018	V600E	WT	WT	WT	WT	WT		BRAF	27	25	2	2.11	0.58	0.0	17.0	16.0	-0.336334443795804	yes	yes	2.0
PD40986a	PD40986	primary	M	60	3.0	foot	1.0	0.9	3.5	3	0	3.2012	4.2012			12.2018		12.2017					WT	WT	WT	WT	WT	WT		QWT	29	25	4							yes	yes	1.0
PD40986d	PD40986	LN_metastasis	M	60	3.0	foot	1.0	0.9	3.5	3	0	3.2012	4.2012			12.2018		12.2017					WT	WT	WT	WT	WT	WT	Deleted	NF1	12	4	8	2.01	0.33	0.0	39.0	3.0	-1.58309186551582
PD40987a	PD40987	primary	M	70	1.0	foot	1.0	7.0	6.0	3	0	8.2013	3.2014			12.2023		12.2017					V600E	WT	WT	WT	WT	WT		BRAF	38	33	5							yes
PD40987d	PD40987	LN_metastasis	M	70	1.0	foot	1.0	7.0	6.0	3	0	8.2013	3.2014			12.2023		12.2017					V600E	WT	WT	WT	WT	WT		BRAF	38	36	2
PD40988a	PD40988	primary	F	70	1.0	foot	1.0	8.0	4.5	3	1	12.2016	12.2016	3.2020	3.2020	4.2020		12.2017					WT	WT	WT	G12D	WT	WT		QWT	109	105	4							yes	yes	3.0
PD40989a	PD40989	primary	M	65	1.0	subungual	1.0	18.0	5.0	2	1	3.2016	5.2016	7.2017	7.2017	10.2018		1.2018	Dacarbazine_DTIC	11.2017	6.0	3.2018	WT	WT	WT	WT	WT	WT		QWT	92	88	4							yes	yes	2.0
PD40990a	PD40990	primary	F	85	2.0	foot	1.0	8.0	2.9	2	1	12.2015	2.2016	1.2018	1.2018	10.2018		1.2018					WT	WT	WT	WT	WT	WT		QWT	35	32	3	1.71	0.53	0.0	145.0	35.0	3.17805916040554	yes	yes	3.0
PD40994a	PD40994	primary	M	60	2.0	foot	0.0	10.0	6.0	3	1	3.2017	4.2017	5.2018	6.2018	6.2019	6.2019	1.2018	carboplatin_paclitaxel	10.2018	6.0		WT	WT	WT	WT	WT	Frameshift insertion		NF1	50	47	3							yes	yes	3.0
PD40996a	PD40996	primary	M	55	1.0	foot	1.0	2.0	11.0	3	1	2.2016	3.2016	5.2020	5.2020	5.2020		1.2018					WT	WT	WT	WT	WT	WT		QWT	61	60	1	1.83	0.68	0.0	207.0	17.0	1.78501979215072	yes	yes	1.0
PD40997a	PD40997	primary	F	60	2.0	foot	0.0	1.0	2.1	2	0	7.2017	8.2017			6.2024		1.2018					V600E	WT	WT	WT	WT	WT		BRAF	25	25	0	1.88	0.56	0.0	35.0	2.0	-1.73914206371002	yes	yes	3.0
PD41000a	PD41000	primary	M	85	1.0	foot	1.0	6.0	5.0	2	1	9.2016	11.2016	2.2018	2.2018	12.2018	12.2018	1.2018	Dacarbazine_DTIC	4.2018	4.0	7.2018	WT	WT	WT	WT	WT	WT		QWT	67	64	3							yes
PD41001a	PD41001	primary	M	50	2.0	foot	1.0	25.0	12.0	2	0	2.2014	5.2014			2.2023		1.2018					WT	WT	WT	WT	WT	WT		QWT	51	48	3							yes
PD41002a	PD41002	primary	F	50	2.0	foot	1.0	8.0	4.0	2	1	2.2016	4.2016	12.2016	5.2017	2.2018	2.2018	1.2018	Dacarbazine_DTIC	6.2017	8.0	12.2017	WT	WT	WT	WT	Q61R	WT		NRAS	27	25	2	3.97	0.43	1.0	67.0	4.0	-1.17345404954712	yes	yes	3.0
PD41002d	PD41002	Recurrence	F	50	2.0	foot	1.0	8.0	4.0	2	1	2.2016	4.2016	12.2016	5.2017	2.2018	2.2018	1.2018	Dacarbazine_DTIC	6.2017	8.0	12.2017	WT	WT	WT	WT	Q61R	WT		NRAS	27	25	2	1.98	0.53	0.0	58.0	4.0	-1.26854940621255
PD41002e	PD41002	LN_metastasis	F	50	2.0	foot	1.0	8.0	4.0	2	1	2.2016	4.2016	12.2016	5.2017	2.2018	2.2018	1.2018	Dacarbazine_DTIC	6.2017	8.0	12.2017	WT	WT	WT	WT	Q61R	WT		NRAS	26	24	2	1.96	0.51	0.0	45.0	6.0	-1.17833817537682
PD41004a	PD41004	primary	F	45		foot	0.0	0.9	1.2	1	0	9.2015	10.2015			8.2023		1.2018					WT	WT	WT	WT	Q61K	WT		NRAS	19	18	1
PD41011a	PD41011	primary	F	75	2.0	foot	1.0	10.0	6.0	2	0	2.2018	2.2018			8.2024		2.2018					WT	WT	D820Y	WT	WT	WT		KIT	43	38	5							yes	yes	2.0
PD41017a	PD41017	primary	F	75	1.0	subungual	1.0	10.0	6.0	3	1	12.2017	1.2018	5.2019		10.2019	9.2019	2.2018					WT	WT	V559A	WT	G13D	E2207*		multihit	98	96	2							yes	yes	2.0
PD41020a	PD41020	primary	F	30	3.0	foot	0.0	5.0	4.0	3	1	8.2017	8.2017	12.2019	4.2020	8.2024		2.2018	Nivolumab_Ipilimumab	7.2020	4.0		WT	WT	WT	WT	Q61L	WT		NRAS	41	40	1	1.99	0.79	0.0	113.0	7.0	-0.346054329783965	yes	yes	3.0
PD41020d	PD41020	LN_metastasis	F	30	3.0	foot	0.0	5.0	4.0	3	1	8.2017	8.2017	12.2019	4.2020	8.2024		2.2018	Nivolumab_Ipilimumab	7.2020	4.0		WT	WT	WT	WT	Q61L	WT	focal deletion	multihit	33	28	5	2.0	0.85	0.0	137.0	13.0	0.59024685938128
PD41021d	PD41021	primary	F	70	2.0	foot	1.0	0.9	2.1	2	0	8.2017	10.2017			10.2022		2.2018					WT	WT	WT	WT	WT	WT		QWT	45	42	3							yes
PD41023f	PD41023	primary	M	50	2.0	foot	0.0	1.0	2.3	2	1	10.2016	11.2016	4.2020	4.2020	7.2020		2.2018					WT	WT	WT	WT	WT	WT		QWT	39	37	2							yes	yes	1.0
PD41025a	PD41025	primary	F	40	3.0	foot	0.0	0.9	4.0	3	1	5.2017	5.2017	5.2018	5.2018	7.2018	7.2018	2.2018					WT	WT	WT	WT	Q61R	WT		NRAS	27	25	2	4.05	0.63	1.0	68.0	13.0	-0.138817541720384	yes	yes	3.0
PD41025d	PD41025	LN_metastasis	F	40	3.0	foot	0.0	0.9	4.0	3	1	5.2017	5.2017	5.2018	5.2018	7.2018	7.2018	2.2018					WT	WT	WT	WT	WT	WT		QWT	1	0	1
PD41026d	PD41026	metastasis	F	35	2.0	foot	0.0		13.0	3	1	8.2010	10.2010	7.2017	7.2017	1.2021	1.2021	2.2018	Dacarbazine_DTIC	11.2017	6.0	3.2018	WT	WT	WT	WT	WT	WT		QWT	20	16	4	2.17	0.72	0.0	12.0	4.0	-1.75459234028033
PD41027a	PD41027	primary	M	45	1.0	foot	0.0	2.0	2.75	2	0	11.2012	1.2013			7.2023		2.2018					WT	WT	WT	WT	Q61K	WT		NRAS	31	29	2	4.21	0.44	1.0	84.0	13.0	0.030240870129277	yes
PD41029e	PD41029	metastasis	F	45	2.0	foot	0.0	15.0	5.0	4	1	7.2014	8.2014	9.2017	10.2017	11.2022		2.2018	carboplatin_paclitaxel	3.2018	6.0	3.2019	WT	WT	WT	WT	WT	WT		QWT	45	42	3
PD41030a	PD41030	primary	M	55	4.0	foot	0.0	1.0	0.8	1	0	6.2013	7.2013			8.2023		2.2018					WT	WT	WT	WT	WT	WT		QWT	9	5	4	2.01	1.0	0.0	8.0	0.0	-2.25199932416991	yes	yes	3.0
PD41032a	PD41032	primary	M	55	2.0	foot	0.0	1.0	5.0	2	1	2.2016	3.2016	1.2022	1.2022	8.2022		2.2018	carboplatin_paclitaxel	3.2022	4.0	6.2022	WT	WT	WT	WT	WT	Frameshift deletion		NF1	91	88	3							yes
PD41033a	PD41033	primary	F	55	2.0	foot	1.0	4.0	2.0	3	1	2.2018	4.2018	7.2022	7.2021	11.2023		2.2018	carboplatin_paclitaxel	8.2021	6.0	1.2022	V600E	WT	WT	WT	WT	WT		BRAF	87	84	3							yes
PD41035a	PD41035	primary	M	50	3.0	foot	1.0	5.0	2.5	2	0	4.2017	5.2017			2.2019		3.2018					WT	WT	WT	WT	WT	WT		QWT	55	54	1	2.15	0.76	0.0	73.0	18.0	0.482941188141596	yes	yes	3.0
PD41035d	PD41035	primary	M	50	3.0	foot	1.0	5.0	2.5	2	0	4.2017	5.2017			2.2019		3.2018					WT	WT	WT	WT	WT	WT		QWT	53	52	1	2.17	0.82	0.0	187.0	16.0	1.45991118210685
PD41036a	PD41036	primary	F	70	2.0	foot	1.0	2.0	2.0	2	1	2.2017	2.2017	5.2022		1.2024		3.2018	Nivolumab	8.2022	2.0	9.2022	WT	WT	L576P	WT	WT	WT		KIT	23	20	3							yes
PD41038a	PD41038	primary	F	70	1.0	foot	0.0	2.0	0.9	1	0	3.2017	5.2017			12.2019		3.2018					WT	WT	WT	WT	WT	WT		QWT	63	61	2	2.03	0.48	0.0	157.0	6.0	0.005070707570812	yes
PD41039a	PD41039	LN_metastasis	F	45	1.0	hand	1.0	4.0	4.9	3	1	9.2015	12.2015	5.2016		7.2024		3.2018					WT	WT	K642E	WT	WT	WT		KIT	68	66	2
PD41039d	PD41039	primary	F	45	1.0	hand	1.0	4.0	4.9	3	1	9.2015	12.2015	5.2016		7.2024		3.2018					WT	WT	K642E	WT	WT	WT		KIT	91	86	5							yes
PD41043a	PD41043	primary	F	50	2.0	foot	1.0	5.0	9.0	3	1	12.2017	3.2018	4.2019	9.2019	1.2021	11.2020	4.2018	carboplatin_paclitaxel	3.2020	4.0	6.2020	V600E	WT	WT	WT	WT	WT		BRAF	40	39	1	1.88	0.6	0.0	44.0	8.0	-0.961333135653837	yes
PD41043d	PD41043	LN_metastasis	F	50	2.0	foot	1.0	5.0	9.0	3	1	12.2017	3.2018	4.2019	9.2019	1.2021	11.2020	4.2018	carboplatin_paclitaxel	3.2020	4.0	6.2020	V600E	WT	WT	WT	WT	WT		BRAF	1	1	0	1.99	0.38	0.0	14.0	0.0	-2.18860241972629
PD41044a	PD41044	primary	F	70		foot	1.0	1.0	2.6	4	0	3.2018			5.2018	3.2019	9.2018	3.2018	carboplatin_paclitaxel	6.2018	3.0	8.2018	WT	WT	WT	WT	WT	WT		QWT	63	61	2	3.73	0.86	1.0	137.0	14.0	0.704032454613073	yes	yes	2.0
PD41045a	PD41045	primary	F	55	2.0	foot	1.0	1.0	1.0	3	0	10.2014	11.2014			4.2019		4.2018					WT	WT	WT	WT	WT	WT		QWT	5	1	4	2.03	0.39	0.0	196.0	0.0	-0.265562984936392	yes	yes	1.0
PD41046a	PD41046	primary	F	50	2.0	subungual	1.0	24.0	20.0	3	1	4.2015	6.2015	4.2018	4.2018	7.2018		4.2018					WT	WT	WT	WT	WT	WT		QWT	49	47	2							yes
PD41046d	PD41046	LN_metastasis	F	50	2.0	subungual	1.0	24.0	20.0	3	1	4.2015	6.2015	4.2018	4.2018	7.2018		4.2018					WT	WT	WT	WT	WT	WT		QWT	92	91	1	2.99	0.83	1.0	377.0	25.0	4.49155017990771
PD41046e	PD41046	LN_metastasis	F	50	2.0	subungual	1.0	24.0	20.0	3	1	4.2015	6.2015	4.2018	4.2018	7.2018		4.2018					WT	WT	WT	WT	WT	WT		QWT	88	86	2	2.99	0.8	1.0	352.0	26.0	4.3411820066244
PD41895a	PD41895	primary	F	45	2.0	foot	1.0	7.0	2.75	3	1	8.2012	11.2012	9.2014	1.2018	11.2019		4.2018					WT	WT	WT	WT	G12D	WT		NRAS	24	19	5							yes
PD41896a	PD41896	LN_metastasis	F	70	2.0	subungual	0.0	6.0	4.0	3	0	9.2015	11.2015		11.2015	1.2024		4.2018					WT	WT	WT	WT	WT	WT		QWT	83	81	2	1.88	0.64	0.0	221.0	12.0	1.36401792636021
PD41900a	PD41900	primary	F	60	1.0	foot	1.0	1.0	0.9	3	1	2.2018	4.2018	2.2020	2.2020	8.2021		4.2018	carboplatin_paclitaxel	3.2020	6.0	9.2020	WT	WT	WT	WT	WT	WT		QWT	48	47	1							yes
PD41901a	PD41901	primary	F	85	2.0	foot	1.0	3.0	6.1	2	1	5.2017	6.2017	9.2021	9.2021	5.2022	5.2022	4.2018					V600E	WT	WT	WT	WT	WT		BRAF	54	48	6	3.85	0.62	1.0	168.0	13.0	0.917797532339999	yes	yes	2.0
PD41905a	PD41905	primary	F	50	2.0	foot	0.0	0.9	0.5	1	1	6.2016	7.2016	4.2023	4.2023	7.2024		5.2018	Nivolumab	7.2023	9.0	4.2024	V600E	WT	WT	WT	WT	WT		BRAF	7	6	1							yes	yes	1.0
PD41906a	PD41906	primary	M	65	1.0	foot	1.0	10.0	4.0	2	0	4.2018	5.2018			1.2020		5.2018					WT	WT	In Frame Deletion	WT	WT	WT		QWT	124	118	6	3.46	0.7	1.0	259.0	28.0	3.58610117821183	yes
PD41907a	PD41907	metastasis	M	60	2.0	subungual	1.0	0.9	10.0	4	1	8.2012	8.2012	4.2013	5.2014	11.2020		5.2018	carboplatin_paclitaxel	4.2017	6.0	7.2017	WT	WT	WT	WT	WT	WT		QWT	75	70	5
PD41909a	PD41909	primary	F	40	1.0	foot	0.0	1.0	3.0	3	1	4.2018	6.2018	10.2020	4.2021	9.2021	9.2021	5.2018	Dacarbazine_DTIC	2.2021	3.0	4.2021	WT	WT	WT	WT	Q61R	WT		NRAS	32	31	1	2.03	0.48	0.0	99.0	10.0	-0.152623654457042	yes
PD41910a	PD41910	primary	F	85	1.0	subungual	1.0	19.0	6.0	3	0	3.2018	5.2018			6.2018		5.2018					WT	WT	R634Q	WT	WT	WT		KIT	119	113	6	3.6	0.78	1.0	87.0	9.0	-0.39320305857608	yes
PD41910c	PD41910	LN_metastasis	F	85	1.0	subungual	1.0	19.0	6.0	3	0	3.2018	5.2018			6.2018		5.2018					WT	WT	WT	WT	WT	WT		QWT	1	0	1	2.0	0.74	0.0	25.0	0.0	-2.07237476157965
PD41912a	PD41912	primary	M	65	2.0	foot	1.0	2.0	3.8	3	1	8.2013	10.2013	11.2018		9.2023		5.2018					WT	WT	In Frame Deletion	WT	WT	WT		QWT	21	20	1							yes	yes	1.0
PD41913a	PD41913	primary	M	55	2.0	foot	1.0	7.0	2.5	2	0	10.2016	11.2016			10.2023		5.2018					WT	WT	WT	WT	Q61R	WT		NRAS	35	34	1	1.96	0.56	0.0	68.0	4.0	-1.16288789880651	yes	yes	3.0
PD41913e	PD41913	primary	M	55	2.0	foot	1.0	7.0	2.5	2	0	10.2016	11.2016			10.2023		5.2018					WT	WT	WT	WT	Q61R	WT		NRAS	24	23	1	1.97	0.44	0.0	67.0	4.0	-1.17345404954712
PD41915a	PD41915	LN_metastasis	F	70	1.0	foot	1.0	19.0	11.0	3	1	1.2018	3.2018	9.2018		2.2019		5.2018	carboplatin_paclitaxel	11.2018	1.0	11.2018	V600E	WT	WT	WT	WT	WT		BRAF	44	41	3	2.2	0.78	0.0	64.0	16.0	0.160274641012577
PD41915c	PD41915	primary	F	70	1.0	foot	1.0	19.0	11.0	3	1	1.2018	3.2018	9.2018		2.2019		5.2018	carboplatin_paclitaxel	11.2018	1.0	11.2018	V600E	WT	WT	WT	WT	WT		BRAF	46	43	3	4.24	0.56	1.0	70.0	11.0	-0.345256430702761	yes
PD41916a	PD41916	primary	F	40	2.0	subungual	1.0	6.0	3.0	2	0	9.2016	10.2016			2.2024		5.2018					WT	WT	WT	WT	WT	WT		QWT	46	46	0							yes	yes	1.0
PD41920a	PD41920	primary	M	60	2.0	foot	1.0	1.0	15.0	3	1	5.2016	6.2016	6.2017	11.2017	7.2019	7.2019	6.2018	Dacarbazine_DTIC	10.2017	6.0	2.2018	WT	WT	WT	WT	WT	WT		QWT	58	55	3							yes	yes	2.0
PD41920c	PD41920	LN_metastasis	M	60	2.0	foot	1.0	1.0	15.0	3	1	5.2016	6.2016	6.2017	11.2017	7.2019	7.2019	6.2018	Dacarbazine_DTIC	10.2017	6.0	2.2018	WT	WT	WT	WT	WT	WT		QWT	63	58	5
PD41921a	PD41921	primary	M	70	1.0	foot	1.0	15.0	6.0	3	0	10.2015	11.2015			6.2019		6.2018					WT	WT	WT	WT	WT	WT		QWT	57	52	5							yes	yes	3.0
PD41923f	PD41923	LN_metastasis	M	50	1.0	foot	1.0	7.0	6.0	3	1	7.2015	9.2015	9.2018	9.2018	9.2019	9.2019	7.2018	Carboplatin_paclitaxel	10.2018	5.0	2.2019	WT	WT	WT	WT	WT	WT		QWT	1	0	1	2.0	1.0	0.0	0.0	0.0	-2.33652853009474
PD41923g	PD41923	primary	M	50	1.0	foot	1.0	7.0	6.0	3	1	7.2015	9.2015	9.2018	9.2018	9.2019	9.2019	7.2018	Carboplatin_paclitaxel	10.2018	5.0	2.2019	WT	WT	WT	WT	WT	WT		QWT	1	1	0	2.0	1.0	0.0	0.0	0.0	-2.33652853009474	yes
PD41927d	PD41927	primary	F	55	2.0	foot	1.0	6.0	8.0	3	1	5.2017	6.2017	6.2018		8.2024		7.2018					WT	WT	WT	WT	WT	Frameshift insertion		NF1	43	39	4							yes	yes	2.0
PD41928d	PD41928	primary	F	55	1.0	foot	1.0	0.9	6.0	2	1	8.2017	9.2017	7.2018	1.2019	1.2019		7.2018					WT	WT	L576P	WT	WT	WT		KIT	71	65	6							yes	yes	2.0
PD41930d	PD41930	primary	M	60	1.0	foot	1.0	4.0	11.0	3	1	3.2017	6.2017	1.2019	9.2019	8.2020		7.2018	carboplatin_paclitaxel	10.2019	6.0	2.2020	WT	WT	L576P	WT	WT	WT		KIT	50	47	3							yes	yes	2.0
PD41932d	PD41932	primary	M	70	2.0	foot	1.0	10.0	6.0	3	0	5.2018	7.2018			8.2023		7.2018					WT	G13V	WT	WT	WT	WT		QWT	47	46	1							yes
PD41939d	PD41939	primary	M	60	1.0	foot	1.0	2.0	4.0	4	0	7.2018			7.2018	4.2019		7.2018	Dacarbazine_DTIC	9.2018	2.0	10.2018	WT	WT	WT	WT	WT	WT		QWT	62	61	1	2.02	0.49	0.0	236.0	12.0	1.52251018746927	yes
PD51928a	PD51928	primary	F	55	4.0	subungual	1.0	16.0	6.0	3	1	3.2016	4.2016	4.2017		9.2024		5.2018					WT	WT	WT	WT	G12R	WT		NRAS	126	123	3	1.59	0.72	0.0	235.0	29.0	3.44629915566913	yes	yes	2.0
PD51928d	PD51928	LN_metastasis	F	55	4.0	subungual	1.0	16.0	6.0	3	1	3.2016	4.2016	4.2017		9.2024		5.2018					WT	WT	WT	WT	G12R	WT		NRAS	57	56	1
PD51929a	PD51929	primary	F	40	2.0	foot	0.0	2.0	2.0	2	0	3.2019	5.2019			9.2023		5.2019					WT	WT	WT	WT	Q61R	WT		NRAS	19	16	3	2.29	0.55	0.0	86.0	10.0	-0.289983614084892
PD51930a	PD51930	primary	F	70	6.0	foot	0.0		1.87	3	0	2.2019	10.2019			1.2024		5.2019					V600E	WT	WT	WT	WT	WT		BRAF	14	12	2
PD51932a	PD51932	primary	M	80	1.0	foot	1.0	21.0	11.0	4	1	10.2015		3.2019	3.2019	12.2019		8.2019					WT	WT	WT	WT	WT	WT	Deleted	NF1	43	43	0	2.13	0.57	0.0	107.0	20.0	1.06976150378571	yes	yes	2.0
PD51939a	PD51939	primary	F	60	2.0	foot	0.0	1.0	1.13	3	0	11.2012	1.2013			8.2023		7.2019					WT	WT	WT	WT	WT	WT		QWT	5	3	2	2.01	1.0	0.0	6.0	0.0	-2.27313162565112
PD51940d	PD51940	LN_metastasis	F	65	1.0	subungual				4	0	11.2014				1.2024		7.2019					WT	WT	L576P	WT	WT	WT		KIT	176	175	1
PD51948a	PD51948	primary	F	75	1.0	foot	0.0	4.0	4.0	2	0	1.2017	3.2017			7.2020		7.2019					WT	WT	WT	WT	WT	WT		QWT	0	0	0	2.0	1.0	0.0	0.0	0.0	-2.33652853009474	yes	yes	1.0
PD51951a	PD51951	primary	F	60	3.0	foot	0.0			0	0	10.2018	11.2018			7.2024		5.2019					WT	WT	WT	WT	G12D	WT		NRAS	12	12	0							yes	yes	1.0
PD51952a	PD51952	LN_metastasis	M	60	2.0	foot	1.0	8.0	16.0	4	1	4.2019	10.2019	1.2020	1.2020	2.2020		7.2019					WT	WT	WT	WT	WT	WT		QWT	52	50	2
PD51969a	PD51969	primary	F	60	1.0	hand	1.0	21.0	31.0	4	1	11.2018	4.2019	3.2020	3.2020	5.2021		9.2019	carboplatin_paclitaxel	5.2020	4.0	8.2020	WT	WT	WT	WT	WT	Y1292*		NF1	62	61	1	2.03	0.78	0.0	166.0	12.0	0.782879635626999	yes
PD51969d	PD51969	primary	F	60	1.0	hand	1.0	21.0	31.0	4	1	11.2018	4.2019	3.2020	3.2020	5.2021		9.2019	carboplatin_paclitaxel	5.2020	4.0	8.2020	WT	WT	WT	WT	WT	Y1292*		NF1	55	54	1
PD51972a	PD51972	primary	F	95	2.0	hand	1.0	12.0	16.0	3	0	6.2019	8.2019			11.2019		6.2019					WT	WT	L576P	WT	WT	WT		KIT	53	51	2	4.0	0.38	1.0	149.0	19.0	1.39975423965928
PD51978a	PD51978	primary	M	65	3.0	foot				3	0	4.2012	4.2012			4.2024		9.2019					WT	WT	WT	WT	WT	WT		QWT	3	2	1	1.99	0.54	0.0	0.0	0.0	-2.33652853009474	yes	yes	1.0
PD51979a	PD51979	primary	M	55	1.0	subungual	1.0	15.0	6.0	3	0	7.2018	9.2018			6.2024		9.2019					WT	G13V	WT	WT	WT	WT		QWT	21	19	2							yes	yes	1.0
PD51982a	PD51982	primary	M	45	1.0	foot	0.0	1.0	0.6	3	0	7.2017	8.2017			1.2020		9.2019					WT	WT	WT	WT	WT	WT		QWT	6	6	0
PD51993a	PD51993	primary	M	60	2.0	foot	1.0	7.0	17.0	2	0	10.2019	11.2019			3.2020		11.2019					WT	WT	WT	WT	WT	WT		QWT	43	40	3	2.27	0.78	0.0	141.0	11.0	0.404940271880111	yes
