# Supplementary material for: Ancestry and somatic profile indicate acral melanoma origin and prognosis
Source: Nature. 2026 Feb 18;651(8104):221–30. doi: 10.1038/s41586-025-09967-z (PMC12960246; doi:10.1038/s41586-025-09967-z)
Supplement: Supplementary file 3 — This zipped file contains Supplementary Tables 1–4, 7–15, 17–21 and 28. [file 41586_2025_9967_MOESM3_ESM.zip › Supplementary Tables/Supplementary_Table_10.xlsx]

## Sheet: wt_all_lesions.conf_95
Supplementary Table 10. Amplification and deletion peaks found in QWT acral melanoma samples.
Unique Name	Descriptor	Wide Peak Limits	Peak Limits	Region Limits	q values	Residual q values after removing segments shared with higher peaks	Broad or Focal	Amplitude Threshold	PD40957a	PD40965e	PD40967a	PD40969a	PD40971a	PD40978d	PD40982a	PD40990a	PD40996a	PD41026d	PD41030a	PD41035a	PD41038a	PD41044a	PD41045a	PD41046d	PD41896a	PD41906a	PD41923g	PD41939d	PD51939a	PD51948a	PD51978a	PD51993a
Amplification Peak 1	5p15.33	chr5:1240635-1294351(probes 84010:84018)	chr5:1246064-1294050(probes 84011:84017)	chr5:1-1442891(probes 83889:84037)	3.4288e-06	3.4288e-06		0: t<0.25; 1: 0.25<t< 0.9; 2: t>0.9	0	0	0	2	2	0	0	0	1	0	0	1	0	2	0	2	2	2	0	0	0	0	0	2
Amplification Peak 2	5p13.2	chr5:34747635-37391588(probes 86895:87169)	chr5:35705668-36171677(probes 86994:87044)	chr5:32364133-38399691(probes 86658:87262)	0.0031269	0.0031269		0: t<0.25; 1: 0.25<t< 0.9; 2: t>0.9	0	0	0	2	2	0	0	0	1	0	0	1	0	1	0	2	2	2	0	0	0	0	0	2
Amplification Peak 3	6p22.2	chr6:26115585-26165951(probes 103268:103271)	chr6:26123430-26156357(probes 103269:103270)	chr6:25983154-26313130(probes 103249:103291)	0.0042633	0.0042633		0: t<0.25; 1: 0.25<t< 0.9; 2: t>0.9	0	0	2	2	0	2	2	1	1	1	1	2	1	1	2	1	2	0	0	0	2	0	0	1
Amplification Peak 4	7p22.3	chr7:1449463-2906563(probes 117637:117784)	chr7:2355112-2647126(probes 117729:117760)	chr7:764073-2931326(probes 117564:117788)	0.0018228	0.0035937		0: t<0.25; 1: 0.25<t< 0.9; 2: t>0.9	0	0	0	0	2	1	0	2	2	0	0	1	0	0	0	2	2	2	0	0	0	0	0	1
Amplification Peak 5	7p21.3	chr7:9716315-12224090(probes 118485:118618)	chr7:9726308-10974661(probes 118486:118491)	chr7:9726308-12244033(probes 118486:118620)	0.01743	0.059778		0: t<0.25; 1: 0.25<t< 0.9; 2: t>0.9	0	0	0	0	0	1	0	0	2	0	0	1	0	0	0	2	2	2	0	0	0	0	0	1
Amplification Peak 6	8p12	chr8:35235593-39294969(probes 135993:136370)	chr8:35235857-36814482(probes 135994:136120)	chr8:35235857-36844367(probes 135994:136123)	0.074585	0.074585		0: t<0.25; 1: 0.25<t< 0.9; 2: t>0.9	0	0	0	0	0	1	0	0	0	2	0	0	2	0	0	2	0	0	0	0	0	0	0	2
Amplification Peak 7	11q13.3	chr11:69079876-70087591(probes 177164:177244)	chr11:69087865-69810799(probes 177165:177241)	chr11:66670833-70447781(probes 176950:177285)	0.00015853	0.0020901		0: t<0.25; 1: 0.25<t< 0.9; 2: t>0.9	0	0	0	0	2	0	1	2	2	0	0	2	1	0	0	2	1	2	0	2	0	0	0	0
Amplification Peak 8	11q14.1	chr11:78130475-78479427(probes 177982:178017)	chr11:78139431-78469439(probes 177983:178016)	chr11:74057509-78933887(probes 177575:178064)	2.1383e-06	1.3181e-05		0: t<0.25; 1: 0.25<t< 0.9; 2: t>0.9	0	0	0	0	2	0	1	2	2	0	0	2	2	0	0	2	2	2	0	2	0	0	0	0
Amplification Peak 9	14q21.3	chr14:49893788-50293284(probes 208696:208730)	chr14:49894426-50284060(probes 208697:208729)	chr14:49894426-50311732(probes 208697:208732)	0.05375	0.05375		0: t<0.25; 1: 0.25<t< 0.9; 2: t>0.9	0	0	0	0	1	0	0	0	1	0	0	2	0	2	1	2	0	1	0	0	0	0	0	0
Amplification Peak 10	22q11.21	chr22:20427439-21614455(probes 262010:262122)	chr22:20430606-21611008(probes 262011:262121)	chr22:20268062-21641906(probes 261994:262125)	0.0035937	0.0035937		0: t<0.25; 1: 0.25<t< 0.9; 2: t>0.9	0	0	0	2	0	1	0	0	1	0	0	2	2	0	0	1	0	2	0	2	1	0	0	0
Amplification Peak 11	22q13.1	chr22:37096669-38832165(probes 263651:263819)	chr22:37675732-37832569(probes 263708:263726)	chr22:37580038-37861606(probes 263700:263729)	0.048711	0.048711		0: t<0.25; 1: 0.25<t< 0.9; 2: t>0.9	0	0	0	2	1	1	0	0	2	0	0	2	2	0	0	2	0	0	0	2	1	0	0	0
Deletion Peak 1	9p21.3	chr9:1-35837443(probes 146215:149394)	chr9:21788205-22014001(probes 147985:148006)	chr9:21838093-21859379(probes 147990:147991)	0.0047959	0.0047959		0: t>-0.25; 1: -0.25>t> -1.3; 2: t< -1.3	1	0	0	1	1	1	0	1	0	0	0	1	0	1	0	0	1	1	0	1	0	0	0	1
Deletion Peak 2	11q25	chr11:102530635-135086622(probes 179962:183100)	chr11:133768458-135086622(probes 182979:183100)	chr11:102331285-135086622(probes 179941:183100)	0.000101	0.000101		0: t>-0.25; 1: -0.25>t> -1.3; 2: t< -1.3	0	0	0	0	1	0	0	1	1	0	0	1	0	0	0	1	1	1	0	1	0	0	0	1
Amplification Peak 1 - CN values	5p15.33	chr5:1240635-1294351(probes 84010:84018)	chr5:1246064-1294050(probes 84011:84017)	chr5:1-1442891(probes 83889:84037)	3.4288e-06	3.4288e-06		Actual Copy Change Given	-0.040852	-0.0036388	0.021513	3.6569	3.6569	-0.068175	0.0094455	0.10544	0.37797	0.017363	0.010162	0.61888	0.15895	2.4928	-0.13831	3.6569	1.9784	3.6569	0.0030262	0.026741	0.011387	0.019714	0.016617	2.5679
Amplification Peak 2 - CN values	5p13.2	chr5:34747635-37391588(probes 86895:87169)	chr5:35705668-36171677(probes 86994:87044)	chr5:32364133-38399691(probes 86658:87262)	0.0031269	0.0031269		Actual Copy Change Given	-0.040852	-0.0036388	0.021513	3.6569	1.4091	-0.068175	0.0094455	0.10544	0.37797	0.017363	0.010162	0.61888	0.15895	0.25294	0.025939	3.6569	1.0849	3.6569	0.0030262	0.026741	0.011387	0.019714	0.016617	0.92255
Amplification Peak 3 - CN values	6p22.2	chr6:26115585-26165951(probes 103268:103271)	chr6:26123430-26156357(probes 103269:103270)	chr6:25983154-26313130(probes 103249:103291)	0.0042633	0.0042633		Actual Copy Change Given	0.1398	-0.036768	1.1218	2.8786	0.12119	1.3479	2.0343	0.32797	0.33385	0.51528	0.77026	1.4483	0.62936	0.59189	3.5456	0.76273	2.1353	0.046828	0.015877	-0.627	1.0889	-0.023759	0.03744	0.79921
Amplification Peak 4 - CN values	7p22.3	chr7:1449463-2906563(probes 117637:117784)	chr7:2355112-2647126(probes 117729:117760)	chr7:764073-2931326(probes 117564:117788)	0.0018228	0.0035937		Actual Copy Change Given	0.029182	0.044747	-0.017437	-0.0053304	3.6569	0.6286	0.10951	1.0918	2.1514	-0.007093	-0.0024399	0.74891	-0.11694	0.091243	0.060098	1.4727	3.6569	2.9828	-0.0036687	0.050937	-0.0079018	0.03644	-0.011489	0.81169
Amplification Peak 5 - CN values	7p21.3	chr7:9716315-12224090(probes 118485:118618)	chr7:9726308-10974661(probes 118486:118491)	chr7:9726308-12244033(probes 118486:118620)	0.01743	0.059778		Actual Copy Change Given	0.029182	0.044747	-0.017437	-0.0053304	0.1896	0.6286	0.10951	0.16883	2.1514	-0.007093	-0.0024399	0.74891	-0.11694	0.091243	0.024284	3.6089	1.762	3.6569	-0.0036687	0.050937	-0.0079018	0.03644	-0.011489	0.81169
Amplification Peak 6 - CN values	8p12	chr8:35235593-39294969(probes 135993:136370)	chr8:35235857-36814482(probes 135994:136120)	chr8:35235857-36844367(probes 135994:136123)	0.074585	0.074585		Actual Copy Change Given	0.094068	0.015433	0.038654	0.028603	0.023921	0.30193	0	-0.41257	-0.43947	2.8038	0.026146	0.14567	2.8248	-0.21173	0.018648	2.464	0.0060794	0.18386	0.0057405	-0.092584	0.21235	-0.0018805	0.0073037	3.6569
Amplification Peak 7 - CN values	11q13.3	chr11:69079876-70087591(probes 177164:177244)	chr11:69087865-69810799(probes 177165:177241)	chr11:66670833-70447781(probes 176950:177285)	0.00015853	0.0020901		Actual Copy Change Given	-0.025379	-0.030919	0.0055708	0	3.6569	-0.11575	0.38773	3.4688	3.6569	0.024509	-0.038932	1.539	0.26926	0.042213	0.00037588	3.6569	0.58961	3.6569	0.021842	2.849	-0.0021357	0.011332	0	-0.04742
Amplification Peak 8 - CN values	11q14.1	chr11:78130475-78479427(probes 177982:178017)	chr11:78139431-78469439(probes 177983:178016)	chr11:74057509-78933887(probes 177575:178064)	2.1383e-06	1.3181e-05		Actual Copy Change Given	-0.025379	-0.030919	0.0055708	0	1.6528	-0.11575	0.38773	3.6569	3.4913	0.024509	-0.038932	2.2197	3.6569	0.042213	0.00037588	3.6569	3.1057	3.6569	0.021842	3.6569	-0.0021357	0.011332	0	-0.04742
Amplification Peak 9 - CN values	14q21.3	chr14:49893788-50293284(probes 208696:208730)	chr14:49894426-50284060(probes 208697:208729)	chr14:49894426-50311732(probes 208697:208732)	0.05375	0.05375		Actual Copy Change Given	-0.12878	0.032635	0	0.029304	0.84195	-0.10828	0.062422	-0.39262	0.42271	0	0.00064851	3.6569	-0.016223	3.6569	0.84501	1.2642	-0.64144	0.72183	-0.010704	0.0019616	-0.0092344	-0.00039028	-0.023692	-0.090183
Amplification Peak 10 - CN values	22q11.21	chr22:20427439-21614455(probes 262010:262122)	chr22:20430606-21611008(probes 262011:262121)	chr22:20268062-21641906(probes 261994:262125)	0.0035937	0.0035937		Actual Copy Change Given	0.041299	0.062394	-0.0023326	3.6569	-0.0054488	0.42215	0.08259	0.24923	0.57771	-0.090649	0.039574	1.3215	3.0747	0.093633	0.044951	0.54808	-0.071188	3.6569	0.0065626	1.9109	0.88874	0.027127	0.02949	0.065373
Amplification Peak 11 - CN values	22q13.1	chr22:37096669-38832165(probes 263651:263819)	chr22:37675732-37832569(probes 263708:263726)	chr22:37580038-37861606(probes 263700:263729)	0.048711	0.048711		Actual Copy Change Given	0.041299	0.062394	-0.0023326	3.6569	0.75504	0.42215	0.08259	0.24923	1.6649	-0.090649	0.039574	1.3215	1.0608	0.093633	0.079121	2.1489	-0.071188	0	0.0065626	1.2185	0.67782	0.027127	0.02949	0.065373
Deletion Peak 1 - CN values	9p21.3	chr9:1-35837443(probes 146215:149394)	chr9:21788205-22014001(probes 147985:148006)	chr9:21838093-21859379(probes 147990:147991)	0.0047959	0.0047959		Actual Copy Change Given	-0.33856	0.0025491	-0.021965	-0.92565	-0.61595	-0.26741	-0.16533	-0.42922	0.16484	-0.025101	-0.010196	-0.71011	0	-1.2929	-0.055234	-0.054746	-0.61861	-0.59785	-0.00047795	-0.49655	-0.0052603	0.0087337	-0.012578	-0.75213
Deletion Peak 2 - CN values	11q25	chr11:102530635-135086622(probes 179962:183100)	chr11:133768458-135086622(probes 182979:183100)	chr11:102331285-135086622(probes 179941:183100)	0.000101	0.000101		Actual Copy Change Given	-0.025379	-0.030919	0.0055708	0	-0.64916	-0.11575	-0.078471	-0.37744	-0.75484	0.024509	-0.038932	-0.7483	-0.22248	0.042213	-0.098195	-0.87116	-0.57184	-0.5693	0.021842	-0.47923	-0.0021357	0.011332	0	-0.79709
