# Supplementary material for: Ancestry and somatic profile indicate acral melanoma origin and prognosis
Source: Nature. 2026 Feb 18;651(8104):221–30. doi: 10.1038/s41586-025-09967-z (PMC12960246; doi:10.1038/s41586-025-09967-z)
Supplement: Supplementary file 3 — This zipped file contains Supplementary Tables 1–4, 7–15, 17–21 and 28. [file 41586_2025_9967_MOESM3_ESM.zip › Supplementary Tables/Supplementary_Table_11.xlsx]

## Sheet: wt_amp_genes.conf_95
Supplementary Table 11. Cytobands, q values, location and genes contained within amplification peaks in QWT samples.
cytoband	5p15.33	11q14.1	11q13.3	5p13.2	7p22.3	22q11.21	6p22.2	22q13.1	14q21.3	7p21.3	8p12
q value	3.4288e-06	2.1383e-06	0.00015853	0.0031269	0.0018228	0.0035937	0.0042633	0.048711	0.05375	0.01743	0.074585
residual q value	3.4288e-06	1.3181e-05	0.0020901	0.0031269	0.0035937	0.0035937	0.0042633	0.048711	0.05375	0.059778	0.074585
wide peak boundaries	chr5:1240635-1294351	chr11:78130475-78479427	chr11:69079876-70087591	chr5:34747635-37391588	chr7:1449463-2906563	chr22:20427439-21614455	chr6:26115585-26165951	chr22:37096669-38832165	chr14:49893788-50293284	chr7:9716315-12224090	chr8:35235593-39294969
genes in wide peak	TERT	GAB2	CCND1	IL7R	GNA12	CRKL	HIST1H1E	CSNK1E	ARF6	NDUFA4	ADRB3
	SLC6A18	USP35	FGF3	PRLR	LFNG	SERPIND1	HIST1H2BD	H1F0	2	PHF14	EIF4EBP1
		ALG8	FGF4	RAD1	NUDT1	PI4KA	HIST1H2AC	IL2RB	VCPKMT	TMEM106B	FGFR1
		NARS2	FGF19	SKP2	MAFK	SLC7A4	HIST1H2BC	KCNJ4	L2HGDH	THSD7A	STAR
		KCTD21	MYEOV	SLC1A3	MAD1L1	UBE2L3		LGALS1	LINC01599		TACC1
		KCTD21-AS1	ANO1	NUP155	EIF3B	LZTR1		LGALS2	LINC01588		ADAM9
		LOC101928865	TPCN2	NIPBL	IQCE	P2RX6		MFNG	MIR6076		ASH2L
			ORAOV1	RAI14	INTS1	SNAP29		POLR2F			BAG4
			LOC338694	WDR70	SNX8	HIC2		RAC2			ERLIN2
			ANO1-AS2	BRIX1	MRM2	POM121L8P		SOX10			PROSC
			MIR3164	AGXT2	CHST12	MED15		SSTR3			DDHD2
			LINC01488	C5orf42	MICALL2	THAP7		PLA2G6			ADGRA2
			LOC101928443	SPEF2	TTYH3	TMEM191A		GALR3			1
			LOC102724265	LMBRD2	PSMG3	KLHL22		PICK1			WHSC1L1
				NADK2	CARD11	SCARF2		GTPBP1			BRF2
				UGT3A1	PSMG3-AS1	TUBA3FP		JOSD1			PLEKHA2
				CAPSL	AMZ1	AIFM3		DNAL4			ZNF703
				DNAJC21	TMEM184A	RIMBP3C		DDX17			RAB11FIP1
				TTC23L	BRAT1	POM121L4P		KDELR3			TM2D2
				UGT3A2	TFAMP1	PI4KAP2		TRIOBP			PLPP5
				RANBP3L	ELFN1	LRRC74B		CDC42EP1			GOT1L1
				NIPBL-AS1	GRIFIN	BCRP2		DMC1			UNC5D
				MIR580	MIR4648	THAP7-AS1		GCAT			LETM2
				LOC100506406	MIR4655	P2RX6P		NPTXR			KCNU1
				MIR7641-2	ELFN1-AS1	RIMBP3B		SLC16A8			HTRA4
				LOC105374727	LOC101927181	FAM230B		SH3BP1			ADAM32
					MIR6836	TMEM191C		MAFF			RNF5P1
						MIR649		CBY1			C8orf86
						LOC100996335		SUN2			LOC728024
						LOC101928891		TMEM184B			LINC01605
								GGA1			LOC101929550
								CYTH4			LOC101929622
								CARD10			LOC102723701
								EIF3L
								TOMM22
								PDXP
								NOL12
								BAIAP2L2
								C22orf23
								MICALL1
								ELFN2
								C1QTNF6
								ANKRD54
								TMPRSS6
								LOC400927
								FAM227A
								MIR658
								MIR659
								LOC100506271
								MIR4534
								MIR5096
								LOC101927051
								MIR6820
								LOC400927-CSNK1E
								LOC105373031
								SNORA92
