# Supplementary material for: Ancestry and somatic profile indicate acral melanoma origin and prognosis
Source: Nature. 2026 Feb 18;651(8104):221–30. doi: 10.1038/s41586-025-09967-z (PMC12960246; doi:10.1038/s41586-025-09967-z)
Supplement: Supplementary file 3 — This zipped file contains Supplementary Tables 1–4, 7–15, 17–21 and 28. [file 41586_2025_9967_MOESM3_ESM.zip › Supplementary Tables/Supplementary_Table_13.xlsx]

## Sheet: driver_all_lesions.conf_95
Supplementary Table 13. Amplification and deletion peaks found in driver-mutated acral melanoma samples.
Unique Name	Descriptor	Wide Peak Limits	Peak Limits	Region Limits	q values	Residual q values after removing segments shared with higher peaks	Broad or Focal	Amplitude Threshold	PD40952a	PD40956d	PD40961a	PD40962a	PD40972a	PD40985a	PD40986d	PD40997a	PD41002a	PD41020a	PD41025a	PD41027a	PD41043a	PD41901a	PD41909a	PD41910a	PD41913a	PD41915c	PD51928a	PD51929a	PD51932a	PD51969a	PD51972a
Amplification Peak 1	1p12	chr1:119140609-143554290(probes 11426:11529)	chr1:119140768-143544306(probes 11427:11528)	chr1:118987629-143574257(probes 11414:11531)	0.00078212	0.0014558		0: t<0.25; 1: 0.25<t< 0.9; 2: t>0.9	0	0	0	0	0	0	0	0	1	0	1	1	0	2	0	2	2	0	2	0	0	2	0
Amplification Peak 2	1q21.3	chr1:150461329-153972387(probes 12165:12517)	chr1:152511459-152687057(probes 12371:12389)	chr1:149886886-153992235(probes 12106:12519)	0.021763	0.031885		0: t<0.25; 1: 0.25<t< 0.9; 2: t>0.9	0	2	2	2	0	1	0	0	1	0	1	2	0	1	2	0	2	1	1	0	1	1	2
Amplification Peak 3	5p15.33	chr5:907896-1009309(probes 83302:83305)	chr5:917237-989839(probes 83303:83304)	chr5:1-1321734(probes 83216:83349)	0.00078212	0.00078212		0: t<0.25; 1: 0.25<t< 0.9; 2: t>0.9	1	2	0	0	2	0	0	0	0	0	2	0	2	0	2	0	0	0	1	2	2	0	2
Amplification Peak 4	5p15.31	chr5:7759080-7804719(probes 83947:83951)	chr5:7766782-7802183(probes 83948:83950)	chr5:6827936-9327939(probes 83896:84103)	0.0071631	0.018388		0: t<0.25; 1: 0.25<t< 0.9; 2: t>0.9	1	2	0	0	0	0	0	0	2	0	2	0	0	0	0	0	0	0	2	2	2	0	2
Amplification Peak 5	5p15.2	chr5:13944404-14691538(probes 84399:84456)	chr5:14389217-14681543(probes 84424:84455)	chr5:13931097-15530512(probes 84396:84478)	0.01591	0.019345		0: t<0.25; 1: 0.25<t< 0.9; 2: t>0.9	1	2	0	0	0	0	0	0	0	0	0	0	1	0	0	0	0	0	0	2	2	2	0
Amplification Peak 6	6p24.3	chr6:1-47821547(probes 100463:105146)	chr6:10430262-10529952(probes 101464:101474)	chr6:1-30635893(probes 100463:103397)	0.010725	0.070573		0: t<0.25; 1: 0.25<t< 0.9; 2: t>0.9	1	2	2	2	0	2	0	0	0	2	1	2	0	2	2	2	0	2	1	1	1	0	1
Amplification Peak 7	6p22.2	chr6:26104279-26282594(probes 102929:102948)	chr6:26107813-26273388(probes 102930:102947)	chr6:1-30635893(probes 100463:103397)	0.0025879	0.019882		0: t<0.25; 1: 0.25<t< 0.9; 2: t>0.9	1	2	2	2	0	2	0	2	0	2	1	2	0	2	2	2	0	2	1	1	1	0	1
Amplification Peak 8	11q13.2	chr11:66517657-66848121(probes 175987:176023)	chr11:66638421-66838320(probes 176001:176022)	chr11:66526299-66867724(probes 175988:176025)	0.018388	0.025888		0: t<0.25; 1: 0.25<t< 0.9; 2: t>0.9	1	2	0	0	0	0	0	0	0	0	0	0	0	1	0	0	0	0	1	0	0	2	0
Amplification Peak 9	11q13.4	chr11:75342679-75576032(probes 176863:176873)	chr11:75351693-75566326(probes 176864:176872)	chr11:75351693-75595444(probes 176864:176875)	0.025888	0.040847		0: t<0.25; 1: 0.25<t< 0.9; 2: t>0.9	0	2	0	0	0	0	0	0	0	0	0	0	0	1	0	0	0	0	1	0	0	2	0
Amplification Peak 10	11q22.1	chr11:101118971-104963700(probes 179093:179451)	chr11:101128925-102694999(probes 179094:179219)	chr11:101128925-104981100(probes 179094:179453)	0.030311	0.038764		0: t<0.25; 1: 0.25<t< 0.9; 2: t>0.9	0	2	0	0	0	0	0	0	0	0	0	0	0	2	0	0	0	0	0	0	0	0	0
Amplification Peak 11	17q24.2	chr17:59387291-68436769(probes 235387:236282)	chr17:67218664-67964466(probes 236170:236233)	chr17:61591166-68456046(probes 235612:236284)	0.025888	0.025888		0: t<0.25; 1: 0.25<t< 0.9; 2: t>0.9	0	0	2	2	0	0	0	0	0	2	0	0	0	2	0	0	0	0	1	2	0	1	0
Deletion Peak 1	1p22.1	chr1:1-149896872(probes 1:12106)	chr1:80518852-103126779(probes 7985:10247)	chr1:79008961-100115294(probes 7833:9944)	0.093071	0.093071		0: t>-0.25; 1: -0.25>t> -1.3; 2: t< -1.3	0	0	1	1	0	0	0	0	0	0	1	0	1	0	0	1	0	0	0	0	1	0	0
Deletion Peak 2	2p25.1	chr2:1-95031552(probes 21617:30773)	chr2:7988624-10021668(probes 22413:22616)	chr2:8158459-8188405(probes 22431:22432)	0.10035	0.098131		0: t>-0.25; 1: -0.25>t> -1.3; 2: t< -1.3	0	0	1	1	0	0	0	0	0	0	0	0	0	1	0	1	0	0	1	0	0	0	0
Deletion Peak 3	6q22.31	chr6:73649275-170805979(probes 107269:116373)	chr6:117896679-121350854(probes 111316:111659)	chr6:118106057-118135966(probes 111337:111338)	0.098131	0.093071		0: t>-0.25; 1: -0.25>t> -1.3; 2: t< -1.3	0	0	0	0	0	1	0	0	1	1	0	0	0	0	1	1	0	1	1	0	1	1	1
Deletion Peak 4	9p21.3	chr9:20492379-26845384(probes 147579:148079)	chr9:21954504-23842537(probes 147712:147776)	chr9:1-32413053(probes 145586:148289)	0.00016562	0.00016562		0: t>-0.25; 1: -0.25>t> -1.3; 2: t< -1.3	0	0	1	1	1	1	0	1	0	1	1	1	1	1	1	1	1	1	1	0	0	1	1
Deletion Peak 5	11p15.5	chr11:1054893-1280532(probes 169666:169693)	chr11:1064129-1280532(probes 169667:169693)	chr11:1036404-1260556(probes 169663:169690)	0.03098	0.030325		0: t>-0.25; 1: -0.25>t> -1.3; 2: t< -1.3	1	0	1	1	0	0	0	1	0	1	0	0	1	0	0	0	0	0	1	0	1	0	0
Deletion Peak 6	11q23.2	chr11:94739633-135086622(probes 178453:182404)	chr11:109403764-118333083(probes 179846:180739)	chr11:82732417-135086622(probes 177249:182404)	0.00016562	0.00016562		0: t>-0.25; 1: -0.25>t> -1.3; 2: t< -1.3	1	1	1	0	0	0	0	0	0	0	1	0	1	1	1	1	0	0	1	0	1	1	1
Deletion Peak 7	16q24.3	chr16:11811560-90338345(probes 223332:230028)	chr16:89722356-90059983(probes 229983:230023)	chr16:89769677-89788730(probes 229989:229990)	0.093071	0.093071		0: t>-0.25; 1: -0.25>t> -1.3; 2: t< -1.3	1	1	0	0	0	0	0	0	0	0	0	1	0	1	1	1	0	1	1	0	0	1	1
Deletion Peak 8	17p13.1	chr17:3401659-14025300(probes 230348:231385)	chr17:9568484-10391632(probes 230985:231068)	chr17:9568484-13526748(probes 230985:231335)	0.0098811	0.0096366		0: t>-0.25; 1: -0.25>t> -1.3; 2: t< -1.3	1	1	1	1	0	1	0	0	0	1	1	0	0	0	1	0	0	0	1	0	1	1	0
Amplification Peak 1 - CN values	1p12	chr1:119140609-143554290(probes 11426:11529)	chr1:119140768-143544306(probes 11427:11528)	chr1:118987629-143574257(probes 11414:11531)	0.00078212	0.0014558		Actual Copy Change Given	0.065579	0	-0.052407	-0.60505	-0.013043	-0.029691	-0.12295	-0.091308	0.261	-0.0094996	0.41106	0.59504	0.0028269	3.6569	-0.0357	3.6569	2.5646	0.0071531	1.7261	0.05357	-0.59767	0.97471	0.0040419
Amplification Peak 2 - CN values	1q21.3	chr1:150461329-153972387(probes 12165:12517)	chr1:152511459-152687057(probes 12371:12389)	chr1:149886886-153992235(probes 12106:12519)	0.021763	0.031885		Actual Copy Change Given	0.065579	0.9676	0.96755	1.3568	-0.013043	0.52853	-0.023023	-0.091308	0.62236	-0.0094996	0.41106	1.7815	0.0028269	0.78448	1.429	-0.6689	1.3074	0.86865	0.70849	0.05357	0.5095	0.66183	1.5538
Amplification Peak 3 - CN values	5p15.33	chr5:907896-1009309(probes 83302:83305)	chr5:917237-989839(probes 83303:83304)	chr5:1-1321734(probes 83216:83349)	0.00078212	0.00078212		Actual Copy Change Given	0.5876	3.6569	0.010191	-0.042138	1.943	0.0027903	0.015213	-0.089322	0.21576	0.029947	1.697	0.0028534	1.6005	0.062543	2.1547	-0.11562	0.066657	-0.0028651	0.47818	1.1462	3.6569	-0.66581	1.5951
Amplification Peak 4 - CN values	5p15.31	chr5:7759080-7804719(probes 83947:83951)	chr5:7766782-7802183(probes 83948:83950)	chr5:6827936-9327939(probes 83896:84103)	0.0071631	0.018388		Actual Copy Change Given	0.5876	3.6569	0.010191	-0.19641	0.02289	0.0027903	0.015213	-0.089322	1.7023	0.029947	2.2156	0.0028534	-0.035241	0.062543	0.076913	-0.11562	-0.057038	-0.0028651	1.5658	1.1353	1.3075	-0.60758	2.5263
Amplification Peak 5 - CN values	5p15.2	chr5:13944404-14691538(probes 84399:84456)	chr5:14389217-14681543(probes 84424:84455)	chr5:13931097-15530512(probes 84396:84478)	0.01591	0.019345		Actual Copy Change Given	0.79883	3.6569	0.010191	-0.19641	0.02289	0.0027903	0.015213	-0.089322	0.0058272	0.029947	-0.77023	0.0028534	0.75691	0.062543	0.076913	-0.11562	-0.057038	-0.0028651	0.24177	1.5823	3.6569	2.9125	-0.61522
Amplification Peak 6 - CN values	6p24.3	chr6:1-47821547(probes 100463:105146)	chr6:10430262-10529952(probes 101464:101474)	chr6:1-30635893(probes 100463:103397)	0.010725	0.070573		Actual Copy Change Given	0.482	2.4635	1.0154	1.7101	0.096714	1.2564	0.022635	0.17896	0.064857	3.043	0.86009	1.9202	0.042496	0.97288	1.1733	1.0381	0.23405	1.1387	0.48159	0.58926	0.50185	-7.3336e-05	0.59293
Amplification Peak 7 - CN values	6p22.2	chr6:26104279-26282594(probes 102929:102948)	chr6:26107813-26273388(probes 102930:102947)	chr6:1-30635893(probes 100463:103397)	0.0025879	0.019882		Actual Copy Change Given	0.63154	1.9119	1.0154	1.7101	0.096714	1.2564	0.022635	1.3965	0.064857	1.6341	0.86009	3.2221	0.042496	1.6779	1.1733	1.0381	0.23405	1.1387	0.35371	0.58926	0.50185	-7.3336e-05	0.59293
Amplification Peak 8 - CN values	11q13.2	chr11:66517657-66848121(probes 175987:176023)	chr11:66638421-66838320(probes 176001:176022)	chr11:66526299-66867724(probes 175988:176025)	0.018388	0.025888		Actual Copy Change Given	0.25101	3.6569	0	-0.18839	-0.00097324	-0.027731	-0.061045	0.07004	0.0064058	0.010266	-0.051261	-0.022473	-0.55851	0.37468	-0.036758	0.0044233	-0.19406	0	0.85654	-0.0073523	-0.54908	3.6569	-0.020038
Amplification Peak 9 - CN values	11q13.4	chr11:75342679-75576032(probes 176863:176873)	chr11:75351693-75566326(probes 176864:176872)	chr11:75351693-75595444(probes 176864:176875)	0.025888	0.040847		Actual Copy Change Given	0.21919	3.6569	0	-0.18839	-0.00097324	-0.027731	-0.061045	0.07004	0.0064058	0.010266	-0.79631	-0.022473	-0.55851	0.37468	-0.036758	0.0044233	-0.19406	0	0.87564	-0.0073523	-0.54908	2.9208	-0.020038
Amplification Peak 10 - CN values	11q22.1	chr11:101118971-104963700(probes 179093:179451)	chr11:101128925-102694999(probes 179094:179219)	chr11:101128925-104981100(probes 179094:179453)	0.030311	0.038764		Actual Copy Change Given	0.21919	3.6569	-0.95914	-0.18839	-0.00097324	-0.027731	-0.061045	0.07004	0.0064058	0.010266	-0.78339	-0.022473	-0.55851	3.6569	-0.48381	-0.85492	-0.19406	0	0.24626	-0.0073523	-0.54908	-0.7307	-0.56535
Amplification Peak 11 - CN values	17q24.2	chr17:59387291-68436769(probes 235387:236282)	chr17:67218664-67964466(probes 236170:236233)	chr17:61591166-68456046(probes 235612:236284)	0.025888	0.025888		Actual Copy Change Given	0.11891	0.023304	0.91353	1.8099	0	-0.0097216	0	0.0079746	-0.018161	1.727	-0.033802	0.031808	0.0035894	1.7964	0.092196	-0.013159	0.021228	0.015389	0.4136	1.6778	0.066608	0.53386	-0.038254
Deletion Peak 1 - CN values	1p22.1	chr1:1-149896872(probes 1:12106)	chr1:80518852-103126779(probes 7985:10247)	chr1:79008961-100115294(probes 7833:9944)	0.093071	0.093071		Actual Copy Change Given	-0.22795	0	-0.97235	-0.60505	-0.013043	-0.029691	-0.12819	-0.091308	-0.21462	-0.0094996	-0.75646	0.59504	-0.57365	-0.13605	-0.0357	-0.62447	0	0.0071531	-0.18648	0.05357	-0.59767	-0.060252	0.0040419
Deletion Peak 2 - CN values	2p25.1	chr2:1-95031552(probes 21617:30773)	chr2:7988624-10021668(probes 22413:22616)	chr2:8158459-8188405(probes 22431:22432)	0.10035	0.098131		Actual Copy Change Given	0.068667	-0.24141	-0.92803	-0.5921	-0.014303	0.0079274	-0.060926	0.053595	0.010183	0.020476	0.005275	-0.004607	0.0021803	-0.35408	-0.01238	-1.2485	0.14772	-0.0013999	-0.29605	-0.0059784	0.0046145	-0.0090759	-0.0056366
Deletion Peak 3 - CN values	6q22.31	chr6:73649275-170805979(probes 107269:116373)	chr6:117896679-121350854(probes 111316:111659)	chr6:118106057-118135966(probes 111337:111338)	0.098131	0.093071		Actual Copy Change Given	0.19728	0.01814	0.029031	-0.063496	0.033705	-0.5551	0.022635	0.069842	-0.56463	-0.75626	0.46655	0.049789	0.042496	0.017535	-0.44561	-0.83508	0.11458	-0.8174	-0.49002	0.055312	-0.26845	-0.66144	-0.53399
Deletion Peak 4 - CN values	9p21.3	chr9:20492379-26845384(probes 147579:148079)	chr9:21954504-23842537(probes 147712:147776)	chr9:1-32413053(probes 145586:148289)	0.00016562	0.00016562		Actual Copy Change Given	-0.21772	-0.010124	-0.96583	-0.45557	-0.55106	-0.57853	-0.038954	-0.50519	0.045177	-0.77536	-0.80563	-0.59675	-0.54705	-0.35457	-0.48361	-0.87388	-0.451	-0.73223	-0.47092	-0.0026505	0.5318	-1.2929	-0.53192
Deletion Peak 5 - CN values	11p15.5	chr11:1054893-1280532(probes 169666:169693)	chr11:1064129-1280532(probes 169667:169693)	chr11:1036404-1260556(probes 169663:169690)	0.03098	0.030325		Actual Copy Change Given	-0.68247	-0.069073	-1.0086	-0.62853	-0.00097324	-0.027731	-0.061045	-0.44667	-0.13717	-0.57696	-0.051261	-0.022473	-0.55851	-0.24352	-0.036758	0.0044233	-0.19406	0	-0.46018	-0.0073523	-0.54908	-0.026745	-0.020038
Deletion Peak 6 - CN values	11q23.2	chr11:94739633-135086622(probes 178453:182404)	chr11:109403764-118333083(probes 179846:180739)	chr11:82732417-135086622(probes 177249:182404)	0.00016562	0.00016562		Actual Copy Change Given	-0.30053	-0.47296	-0.95914	-0.18839	-0.00097324	-0.027731	-0.061045	0.07004	0.0064058	0.010266	-0.78339	-0.022473	-0.55851	-0.7062	-0.48381	-0.85492	-0.19406	0	-0.53412	-0.0073523	-0.54908	-0.7307	-0.56535
Deletion Peak 7 - CN values	16q24.3	chr16:11811560-90338345(probes 223332:230028)	chr16:89722356-90059983(probes 229983:230023)	chr16:89769677-89788730(probes 229989:229990)	0.093071	0.093071		Actual Copy Change Given	-0.26578	-0.47246	-0.028973	0	-0.084737	-0.05108	-0.052491	-0.029032	-0.019156	0.0021519	-0.061136	-0.5753	-0.0044708	-0.37882	-0.54135	-1.2929	-0.13457	-0.43691	-0.48745	0.014223	0.019681	-0.73239	-0.44731
Deletion Peak 8 - CN values	17p13.1	chr17:3401659-14025300(probes 230348:231385)	chr17:9568484-10391632(probes 230985:231068)	chr17:9568484-13526748(probes 230985:231335)	0.0098811	0.0096366		Actual Copy Change Given	-0.25316	-0.45625	-1.0413	-0.61004	0	-0.60584	0	0.0079746	-0.018161	-0.79585	-0.79641	0.031808	0.0035894	0.075144	-0.35653	-0.013159	0.021228	0.015389	-0.49923	0	-0.59934	-0.77816	-0.038254
