# Supplementary material for: Ancestry and somatic profile indicate acral melanoma origin and prognosis
Source: Nature. 2026 Feb 18;651(8104):221–30. doi: 10.1038/s41586-025-09967-z (PMC12960246; doi:10.1038/s41586-025-09967-z)
Supplement: Supplementary file 3 — This zipped file contains Supplementary Tables 1–4, 7–15, 17–21 and 28. [file 41586_2025_9967_MOESM3_ESM.zip › Supplementary Tables/Supplementary_Table_17.xlsx]

## Sheet: supplementary_table17
Supplementary Table 17. Gene module identification and mean gene expression value per gene per RNA cluster.
Ensembl ID	Gene symbol	FDR	P-value	Mean in cluster 1	Mean in cluster 2	Mean in cluster 3	Group diff	Scaled mean in cluster 1	Scaled mean in cluster 2	Scaled mean in cluster 3	Scaled group diff	Gene module (M)	Cluster with highest expression	max_mean_diff
ENSG00000000460	FIRRM	0.00625969	0.000313469	4.15002	5.23648	4.60418	1.08646	-0.674103	0.683216	-0.106715	1.35732	1	2	1.08646
ENSG00000000971	CFH	0.0440402	0.00432491	6.5553	5.50481	5.74622	1.05049	0.681391	-0.438034	-0.180781	1.11942	2	1	1.05049
ENSG00000001036	FUCA2	0.0207612	0.0015847	6.02318	6.70303	6.63797	0.67985	-0.748803	0.400785	0.290764	1.14959	3	2	0.67985
ENSG00000001167	NFYA	0.0309981	0.00269802	3.90332	4.76074	4.48151	0.857424	-0.686009	0.500454	0.114062	1.18646	1	2	0.857424
ENSG00000001617	SEMA3F	8.32497899187565E-12	5.76556098817713E-15	6.22715	3.62236	4.85324	2.60479	1.13928	-1.00438	0.0085912	2.14366	2	1	2.60479
ENSG00000002726	AOC1	2.47425807247978E-05	4.80121668171473E-07	1.88914	0.720296	1.64495	1.16885	0.690819	-0.915325	0.355266	1.60614	2	1	1.16885
ENSG00000002745	WNT16	0.0014258	5.10035503379117E-05	1.00182	0.178017	0.346767	0.823805	0.877597	-0.545592	-0.254063	1.42319	2	1	0.823805
ENSG00000003056	M6PR	0.016733	0.00117986	6.41615	7.0345	6.83525	0.618352	-0.726352	0.527521	0.123471	1.25387	1	2	0.618352
ENSG00000003137	CYP26B1	0.000689464	2.08754146949234E-05	4.92877	3.22582	4.06232	1.70295	0.806093	-0.727788	0.0256651	1.53388	2	1	1.70295
ENSG00000003402	CFLAR	0.000782666	2.43082331509298E-05	5.14504	4.3934	4.57863	0.751646	0.893621	-0.587334	-0.222382	1.48095	2	1	0.751646
ENSG00000004455	AK2	0.0112804	0.000683091	4.91296	5.44598	5.20494	0.533024	-0.706045	0.606472	0.0129336	1.31252	1	2	0.533024
ENSG00000004660	CAMKK1	0.00104673	3.52139409195625E-05	3.61982	2.65603	3.06575	0.963787	0.821953	-0.68193	-0.0426048	1.50388	2	1	0.963787
ENSG00000004779	NDUFAB1	3.55936311464219E-07	4.41615458028326E-09	5.93991	6.78046	6.79676	0.856851	-1.12893	0.51198	0.543806	1.67273	3	3	0.856851
ENSG00000004846	ABCB5	0.0364734	0.00336522	3.84273	6.68839	4.71576	2.84566	-0.52807	0.616792	-0.176835	1.14486	1	2	2.84566
ENSG00000004864	SLC25A13	0.00480113	0.000223155	6.14848	7.09272	6.84808	0.944238	-0.812234	0.542885	0.191794	1.35512	3	2	0.944238
ENSG00000005001	PRSS22	0.00127628	4.46884004620962E-05	2.53287	0.380352	2.19279	2.15252	0.568445	-0.804919	0.351462	1.37336	2	1	2.15252
ENSG00000005022	SLC25A5	0.00586571	0.000289328	7.49754	8.18753	8.25415	0.756614	-0.826001	0.333238	0.445158	1.27116	3	3	0.756614
ENSG00000005102	MEOX1	0.0204091	0.00154567	2.54007	1.47042	1.83032	1.06966	0.71003	-0.525318	-0.109666	1.23535	2	1	1.06966
ENSG00000005108	THSD7A	0.00823135	0.000445507	2.93251	1.96678	2.3815	0.965726	0.732093	-0.610754	-0.0340884	1.34285	2	1	0.965726
ENSG00000005175	RPAP3	0.0109674	0.000657642	4.74267	5.43654	5.17717	0.693867	-0.736442	0.571899	0.0828428	1.30834	1	2	0.693867
ENSG00000006016	CRLF1	0.00832837	0.000451707	5.17902	3.36526	3.60359	1.81376	0.80375	-0.45209	-0.287076	1.25584	2	1	1.81376
ENSG00000006125	AP2B1	0.00718329	0.000372736	5.80321	6.52171	6.19313	0.718494	-0.727577	0.629061	0.00865006	1.35664	1	2	0.718494
ENSG00000006282	SPATA20	0.0297671	0.00256204	6.00043	6.35973	6.7276	0.727172	-0.620075	-0.00466439	0.625406	1.24548	3	3	0.727172
ENSG00000006283	CACNA1G	0.0136858	0.000888886	2.85808	1.48642	2.03199	1.37166	0.7156	-0.573159	-0.0605613	1.28876	2	1	1.37166
ENSG00000006432	MAP3K9	2.32260102192082E-06	3.43801959860171E-08	2.93653	1.40123	1.73021	1.5353	1.06682	-0.671698	-0.299168	1.73852	2	1	1.5353
ENSG00000006459	KDM7A	0.0350708	0.00319938	5.07135	4.47381	4.56093	0.597534	0.70865	-0.406578	-0.243989	1.11523	2	1	0.597534
ENSG00000006555	TTC22	6.09291405309501E-10	2.39413675248108E-12	4.02112	0.862076	2.31655	3.15905	1.09675	-0.95202	-0.00873134	2.04877	2	1	3.15905
ENSG00000006576	PHTF2	0.0453112	0.00451819	5.30962	5.85192	5.49092	0.542303	-0.529525	0.597101	-0.152876	1.12663	1	2	0.542303
ENSG00000006634	DBF4	0.0170678	0.00120946	4.3939	5.4134	4.88631	1.0195	-0.655157	0.6113	-0.0434709	1.26646	1	2	1.0195
ENSG00000007047	MARK4	0.0310751	0.00270724	5.83261	5.44118	5.64503	0.391428	0.618774	-0.580131	0.0442331	1.1989	2	1	0.391428
ENSG00000007306	CEACAM7	0.0263342	0.00216309	0.796565	0.0357947	0.314382	0.760771	0.68557	-0.527178	-0.0830806	1.21275	2	1	0.760771
ENSG00000007866	TEAD3	0.000403797	1.13566677581079E-05	5.26679	3.79826	4.55256	1.46852	0.810956	-0.753431	0.0501074	1.56439	2	1	1.46852
ENSG00000007933	FMO3	0.00662999	0.00033713	4.38377	3.21276	3.51824	1.17101	0.795385	-0.532878	-0.186382	1.32826	2	1	1.17101
ENSG00000008196	TFAP2B	0.00176234	6.62135606506057E-05	2.70902	0.638143	3.14207	2.50393	0.334229	-0.790745	0.569479	1.36022	2	3	2.50393
ENSG00000008226	DLEC1	0.0191048	0.00140319	1.59466	1.0982	1.00991	0.584752	0.749864	-0.265661	-0.446251	1.19612	2	1	0.584752
ENSG00000008323	PLEKHG6	2.01317335391263E-10	5.9057997517622E-13	3.6601	0.858897	2.56883	2.8012	0.998076	-1.04888	0.20064	2.04695	2	1	2.8012
ENSG00000008394	MGST1	0.00637204	0.000320351	4.61177	2.85549	4.40959	1.75628	0.494755	-0.741318	0.352465	1.23607	2	1	1.75628
ENSG00000008853	RHOBTB2	0.0082183	0.000443694	5.04531	5.91179	5.23535	0.866489	-0.549082	0.717772	-0.271229	1.26685	3	2	0.866489
ENSG00000010030	ETV7	0.0476882	0.00488998	3.69033	2.3946	3.0872	1.29573	0.585437	-0.558569	0.0529281	1.14401	2	1	1.29573
ENSG00000010165	METTL13	0.0135269	0.000873403	4.63904	5.35421	4.96019	0.715169	-0.652486	0.635698	-0.0740262	1.28818	3	2	0.715169
ENSG00000010219	DYRK4	0.00681923	0.000349624	3.76988	4.37746	4.26408	0.607581	-0.807746	0.489956	0.247796	1.2977	1	2	0.607581
ENSG00000010270	STARD3NL	0.0032755	0.000139991	4.13046	4.99989	4.69183	0.869429	-0.803049	0.608092	0.108088	1.41114	1	2	0.869429
ENSG00000010278	CD9	0.0380574	0.00355521	6.94327	6.05398	6.65565	0.889282	0.534217	-0.610835	0.163881	1.14505	2	1	0.889282
ENSG00000010292	NCAPD2	0.0419395	0.00405331	5.49277	6.04709	5.98045	0.554321	-0.698031	0.3866	0.256203	1.08463	3	2	0.554321
ENSG00000010319	SEMA3G	0.00118124	4.07565440669703E-05	2.52563	1.50397	1.79822	1.02165	0.866132	-0.601445	-0.178766	1.46758	2	1	1.02165
ENSG00000010327	STAB1	0.0134698	0.00086749	7.1234	6.1824	6.32476	0.941002	0.772671	-0.44667	-0.262192	1.21934	2	1	0.941002
ENSG00000010361	FUZ	0.0392942	0.00371939	3.58524	4.22701	4.23475	0.649514	-0.707159	0.324201	0.336643	1.0438	3	3	0.649514
ENSG00000010438	PRSS3	2.94732547354558E-07	3.4892835784688E-09	6.06108	1.73189	4.437	4.32919	0.893499	-0.95639	0.199518	1.84989	2	1	4.32919
ENSG00000010803	SCMH1	0.00565878	0.000275153	5.24023	5.71665	5.7354	0.495168	-0.830344	0.365525	0.412601	1.24294	3	3	0.495168
ENSG00000011028	MRC2	0.00575652	0.00028166	6.64847	5.16557	5.60391	1.4829	0.794147	-0.556986	-0.157592	1.35113	2	1	1.4829
ENSG00000011478	QPCTL	0.0194908	0.00145358	4.47664	5.43787	5.07865	0.961226	-0.701847	0.54497	0.0790239	1.24682	3	2	0.961226
ENSG00000011638	LDAF1	0.001333	4.72482115847291E-05	4.38219	3.57927	3.79168	0.802914	0.86735	-0.58393	-0.200001	1.45128	2	1	0.802914
ENSG00000012048	BRCA1	0.0116997	0.000716406	4.45586	5.58048	4.78292	1.12462	-0.575919	0.686592	-0.208758	1.26251	1	2	1.12462
ENSG00000012174	MBTPS2	4.68882155608531E-05	9.96923519568143E-07	4.7549	5.62628	5.53665	0.871376	-1.00878	0.545358	0.385508	1.55413	1	2	0.871376
ENSG00000012660	ELOVL5	0.000968645	3.18571473612571E-05	5.65959	6.55623	6.35278	0.896646	-0.889158	0.56938	0.238438	1.45854	3	2	0.896646
ENSG00000013561	RNF14	0.03722	0.00345658	4.96503	5.62318	5.37397	0.65815	-0.658788	0.514823	0.0704187	1.17361	1	2	0.65815
ENSG00000013619	MAMLD1	0.00586174	0.000288859	5.1168	6.1309	6.11539	1.0141	-0.828744	0.395483	0.376763	1.22423	1	2	1.0141
ENSG00000013725	CD6	0.0132782	0.000851971	4.49209	3.05652	3.70938	1.43557	0.696004	-0.599809	-0.0105078	1.29581	2	1	1.43557
ENSG00000014216	CAPN1	0.0454644	0.00454632	7.87856	7.25662	7.58088	0.621938	0.59436	-0.557657	0.0429623	1.15202	2	1	0.621938
ENSG00000014257	ACP3	5.49879234127886E-09	3.5988587505962E-11	3.80447	1.28327	2.45186	2.52119	1.0656	-0.928636	-0.00429825	1.99423	2	1	2.52119
ENSG00000014641	MDH1	0.00149394	5.3917935964873E-05	6.88517	7.78299	7.32942	0.89782	-0.770976	0.708607	-0.0388609	1.47958	1	2	0.89782
ENSG00000015133	CCDC88C	0.0035954	0.000156759	4.91155	3.49533	3.79607	1.41622	0.835433	-0.524652	-0.235831	1.36008	2	1	1.41622
ENSG00000016402	IL20RA	8.32497899187565E-12	5.58057680219761E-15	3.72553	0.38198	1.68048	3.34355	1.1923	-0.943483	-0.114032	2.13578	2	1	3.34355
ENSG00000016602	CLCA4	0.000471364	1.36142726995165E-05	2.16815	0.215581	1.13466	1.95257	0.828497	-0.728681	0.00428115	1.55718	2	1	1.95257
ENSG00000017483	SLC38A5	0.000473903	1.37237571484407E-05	4.32915	2.7944	3.4219	1.53474	0.857085	-0.696376	-0.0612262	1.55346	2	1	1.53474
ENSG00000018236	CNTN1	0.000241382	6.33711243338442E-06	4.84774	2.91985	4.0724	1.92789	0.77606	-0.802584	0.141179	1.57864	2	1	1.92789
ENSG00000018510	AGPS	0.0154474	0.00105555	4.03351	4.57757	4.12456	0.544053	-0.492786	0.689288	-0.294972	1.18207	1	2	0.544053
ENSG00000018625	ATP1A2	0.0158153	0.00109263	2.15774	0.891077	1.18887	1.26667	0.749625	-0.485316	-0.194978	1.23494	2	1	1.26667
ENSG00000019102	VSIG2	0.00502961	0.000236076	1.88596	0.919088	1.2041	0.966873	0.801283	-0.561384	-0.159702	1.36267	2	1	0.966873
ENSG00000019186	CYP24A1	5.24949771939857E-07	6.7815666522535E-09	2.20033	0.356374	0.879402	1.84395	1.07727	-0.74377	-0.227242	1.82103	2	1	1.84395
ENSG00000021300	PLEKHB1	0.0115167	0.000702183	2.34737	4.17491	3.78471	1.82754	-0.773506	0.486516	0.217488	1.26002	3	2	1.82754
ENSG00000022277	RTF2	0.0285224	0.00241192	5.71678	6.23821	6.21261	0.521425	-0.72966	0.365604	0.311827	1.09526	3	2	0.521425
ENSG00000023697	DERA	0.03138	0.00274408	6.06048	6.88451	6.6259	0.824029	-0.688132	0.494306	0.123211	1.18244	1	2	0.824029
ENSG00000023734	STRAP	0.00535704	0.000255482	6.06509	6.64753	6.62951	0.582434	-0.833554	0.406903	0.368521	1.24046	3	2	0.582434
ENSG00000023892	DEF6	0.00183372	6.92899399905954E-05	5.04909	3.6173	4.22896	1.43179	0.799529	-0.665106	-0.0394077	1.46463	2	1	1.43179
ENSG00000024422	EHD2	0.00883575	0.000488682	6.85793	5.95299	6.25119	0.904941	0.76251	-0.559067	-0.123576	1.32158	2	1	0.904941
ENSG00000025039	RRAGD	0.0419762	0.00405911	4.95716	5.89549	5.41705	0.938324	-0.60446	0.558896	-0.0342779	1.16336	1	2	0.938324
ENSG00000025708	TYMP	5.82729154849939E-05	1.27505329662235E-06	7.73125	6.08559	6.91325	1.64565	0.870616	-0.797888	0.041257	1.6685	2	1	1.64565
ENSG00000025772	TOMM34	0.00163253	5.99740973482326E-05	3.91045	4.79993	4.64834	0.889473	-0.877593	0.520753	0.282447	1.39835	3	2	0.889473
ENSG00000026025	VIM	4.5363810517826E-05	9.58407558846308E-07	11.1461	12.0012	11.7225	0.85508	-0.960395	0.700865	0.159407	1.66126	3	2	0.85508
ENSG00000027075	PRKCH	0.00102183	3.4183911942012E-05	5.90389	4.87849	5.05741	1.02539	0.896326	-0.534821	-0.285102	1.43115	2	1	1.02539
ENSG00000028137	TNFRSF1B	0.0328504	0.00292467	5.31694	4.44889	4.8164	0.868048	0.652655	-0.54026	-0.0352146	1.19292	2	1	0.868048
ENSG00000029153	BMAL2	6.07424702005301E-08	5.99970033469549E-10	4.59065	2.30359	3.49757	2.28706	0.992032	-0.931598	0.0726516	1.92363	2	1	2.28706
ENSG00000029534	ANK1	0.000987786	3.28017656353977E-05	1.79166	1.00318	1.19607	0.788479	0.884294	-0.579819	-0.221643	1.46411	2	1	0.788479
ENSG00000031691	CENPQ	0.000919947	2.96118221968453E-05	3.6606	4.70872	4.18864	1.04812	-0.793461	0.720966	-0.0304993	1.51443	1	2	1.04812
ENSG00000034239	CLXN	0.0205996	0.00156731	1.21635	0.33652	0.309512	0.906837	0.752014	-0.335363	-0.368742	1.12076	2	1	0.906837
ENSG00000035499	DEPDC1B	0.0333201	0.0029851	3.06687	4.02994	3.55716	0.963064	-0.626582	0.565502	-0.0197062	1.19208	1	2	0.963064
ENSG00000035664	DAPK2	1.91825521556883E-05	3.6035691152628E-07	2.42757	1.15746	1.62015	1.27011	0.96817	-0.742659	-0.119418	1.71083	2	1	1.27011
ENSG00000035687	ADSS2	0.0436042	0.0042717	5.87079	6.52563	6.21119	0.654842	-0.613622	0.546265	-0.0106816	1.15989	1	2	0.654842
ENSG00000036672	USP2	1.85746888733441E-05	3.45438422098201E-07	4.32517	1.75016	3.194	2.57501	0.862975	-0.851283	0.109919	1.71426	2	1	2.57501
ENSG00000037241	RPL26L1	0.000100979	2.33721491919651E-06	5.88481	6.50816	6.74515	0.860345	-0.952682	0.234032	0.685217	1.6379	3	3	0.860345
ENSG00000037280	FLT4	0.00782276	0.000415603	3.90304	2.76954	3.05947	1.1335	0.787896	-0.524323	-0.18867	1.31222	2	1	1.1335
ENSG00000039987	BEST2	0.0183957	0.0013318	0.249858	0.0595024	0.112057	0.190356	0.732064	-0.500423	-0.160153	1.23249	2	1	0.190356
ENSG00000040275	SPDL1	0.000113778	2.69470948397705E-06	4.60382	5.49604	5.24269	0.892226	-0.947926	0.65474	0.199652	1.60267	1	2	0.892226
ENSG00000041353	RAB27B	6.51014377836294E-10	2.64568766964368E-12	3.14909	0.64297	1.94647	2.50612	1.05497	-0.988263	0.0744732	2.04323	2	1	2.50612
ENSG00000042062	RIPOR3	0.00104845	3.53001671892839E-05	4.39658	2.60061	3.17353	1.79598	0.861684	-0.623166	-0.149494	1.48485	2	1	1.79598
ENSG00000043039	BARX2	8.96445143440759E-11	1.97045018481257E-13	5.19686	1.23703	3.55761	3.95983	1.027	-1.04627	0.16873	2.07327	2	1	3.95983
ENSG00000046653	GPM6B	0.0404031	0.00386241	5.16453	6.22135	6.48991	1.32538	-0.691303	0.215116	0.445456	1.13676	1	3	1.32538
ENSG00000046889	PREX2	0.0257748	0.0021005	4.30856	3.11623	3.61697	1.19233	0.669533	-0.551815	-0.0388867	1.22135	2	1	1.19233
ENSG00000047346	ATOSA	0.026871	0.00222639	6.62252	6.09669	5.95506	0.66746	0.718618	-0.217669	-0.469854	1.18847	2	1	0.66746
ENSG00000047365	ARAP2	0.000949009	3.08409440325516E-05	6.65543	4.95002	5.4477	1.70541	0.874186	-0.61009	-0.176939	1.48428	2	1	1.70541
ENSG00000047457	CP	0.0365804	0.00337982	2.62736	1.38682	1.81281	1.24054	0.669961	-0.500159	-0.0983512	1.17012	2	1	1.24054
ENSG00000047579	DTNBP1	2.82505225178266E-05	5.63398567814336E-07	5.37855	6.28391	5.92995	0.905359	-0.946545	0.751535	0.0876483	1.69808	1	2	0.905359
ENSG00000048471	SNX29	0.0249947	0.00201229	5.26256	4.6401	4.75399	0.622463	0.728407	-0.439662	-0.225936	1.16807	2	1	0.622463
ENSG00000048707	VPS13D	0.0191797	0.00141688	7.36906	6.8181	6.66429	0.70477	0.739811	-0.220187	-0.488169	1.22798	2	1	0.70477
ENSG00000049283	EPN3	3.01081131857674E-12	7.35697056891267E-16	5.05198	0.442612	2.70239	4.60937	1.14037	-1.02834	0.0348842	2.16871	2	1	4.60937
ENSG00000049323	LTBP1	0.00440927	0.000200706	6.05802	4.8282	5.32766	1.22982	0.771282	-0.624458	-0.0576157	1.39574	2	1	1.22982
ENSG00000050165	DKK3	0.00618129	0.000308931	3.33431	2.19841	2.99509	1.1359	0.607257	-0.716734	0.211867	1.32399	2	1	1.1359
ENSG00000050327	ARHGEF5	3.1747121094693E-05	6.44425670557416E-07	3.8492	1.78608	2.85211	2.06313	0.877562	-0.818499	0.0578654	1.69606	2	1	2.06313
ENSG00000050426	LETMD1	0.025579	0.00207972	5.92702	6.48506	6.28282	0.558037	-0.688574	0.526905	0.0863968	1.21548	1	2	0.558037
ENSG00000050628	PTGER3	2.87549087651814E-07	3.38192892948225E-09	3.06813	1.1192	1.66855	1.94893	1.08976	-0.750642	-0.231885	1.8404	2	1	1.94893
ENSG00000050767	COL23A1	0.000157487	3.89520574348119E-06	2.47291	1.06481	1.8096	1.4081	0.829517	-0.785832	0.0685772	1.61535	2	1	1.4081
ENSG00000051620	HEBP2	0.00537091	0.000256977	4.05991	3.17326	3.19771	0.886646	0.833382	-0.404842	-0.370705	1.23822	2	1	0.886646
ENSG00000051825	MPHOSPH9	0.0146026	0.000972694	5.02929	5.80559	5.60223	0.776309	-0.74962	0.502951	0.174819	1.25257	1	2	0.776309
ENSG00000052344	PRSS8	1.66102695356731E-09	8.49378623042814E-12	5.23595	0.899635	3.61251	4.33632	0.961885	-1.03059	0.215937	1.99248	2	1	4.33632
ENSG00000052802	MSMO1	0.0172012	0.00122357	5.00927	3.95515	4.15109	1.05411	0.752289	-0.455868	-0.231297	1.20816	2	1	1.05411
ENSG00000053108	FSTL4	0.0268112	0.00221959	1.89363	0.844558	1.18109	1.04908	0.696919	-0.505185	-0.119564	1.2021	2	1	1.04908
ENSG00000053254	FOXN3	0.0205951	0.00156641	4.85685	4.19849	4.41368	0.65836	0.712025	-0.520243	-0.117462	1.23227	2	1	0.65836
ENSG00000053328	METTL24	0.00445308	0.000203143	2.38318	1.29363	1.58696	1.08955	0.813524	-0.551092	-0.183705	1.36462	2	1	1.08955
ENSG00000053372	MRTO4	0.0376683	0.00350669	4.28006	4.71011	4.77167	0.491611	-0.705473	0.264425	0.403273	1.10875	3	3	0.491611
ENSG00000053747	LAMA3	7.7292318517697E-07	1.02346379348441E-08	5.70065	3.13979	4.898	2.56086	0.830558	-0.961896	0.268751	1.79245	2	1	2.56086
ENSG00000053918	KCNQ1	0.0328915	0.00293099	3.607	2.93784	2.97027	0.669159	0.71941	-0.360146	-0.307814	1.07956	2	1	0.669159
ENSG00000054179	ENTPD2	3.07740212365775E-07	3.70267383878245E-09	2.21396	0.489223	1.45194	1.72473	0.941649	-0.925905	0.116529	1.86755	2	1	1.72473
ENSG00000054219	LY75	0.0191812	0.00141883	1.25794	0.660415	0.677771	0.597522	0.756931	-0.36849	-0.3358	1.12542	2	1	0.597522
ENSG00000054690	PLEKHH1	0.0112912	0.000684354	4.55577	5.77193	5.38724	1.21616	-0.752031	0.541959	0.132649	1.29399	3	2	1.21616
ENSG00000055044	NOP58	0.0456244	0.00457445	6.75158	7.27954	7.15408	0.527965	-0.677011	0.439794	0.174389	1.1168	1	2	0.527965
ENSG00000056998	GYG2	0.00895837	0.000498191	4.69017	6.21045	6.13976	1.52028	-0.804912	0.40181	0.345701	1.20672	3	2	1.52028
ENSG00000057149	SERPINB3	1.94271473465404E-07	2.22735621962166E-09	8.49411	2.24476	6.87858	6.24935	0.805642	-1.00118	0.338559	1.80682	2	1	6.24935
ENSG00000057294	PKP2	0.00902222	0.000503852	2.09004	0.967189	1.60433	1.12285	0.664975	-0.661597	0.0911361	1.32657	2	1	1.12285
ENSG00000057657	PRDM1	0.0121714	0.000756371	7.08774	5.69414	5.99673	1.3936	0.769577	-0.486398	-0.213693	1.25598	2	1	1.3936
ENSG00000057704	TMCC3	0.0344034	0.00310738	3.32968	2.47261	2.82238	0.857066	0.654837	-0.531527	-0.0473776	1.18636	2	1	0.857066
ENSG00000058085	LAMC2	7.30549424604725E-06	1.22688890341627E-07	4.70145	2.14636	4.7854	2.63905	0.524489	-0.960552	0.573284	1.53384	2	3	2.63905
ENSG00000058262	SEC61A1	0.026338	0.00216554	6.91372	7.31088	7.42275	0.509033	-0.718743	0.212938	0.475385	1.19413	3	3	0.509033
ENSG00000059378	PARP12	0.0106662	0.000634414	6.20468	4.96088	5.66261	1.2438	0.658161	-0.652114	0.0871127	1.31028	2	1	1.2438
ENSG00000059573	ALDH18A1	0.00912785	0.00051319	5.75686	6.25972	6.29646	0.539602	-0.802757	0.335802	0.418983	1.22174	3	3	0.539602
ENSG00000059728	MXD1	0.000279026	7.45701827356291E-06	3.8297	2.53499	3.22005	1.29471	0.813284	-0.770642	0.0674499	1.58393	2	1	1.29471
ENSG00000060138	YBX3	0.00816812	0.000439485	6.32417	5.19947	5.88356	1.1247	0.648494	-0.679609	0.128202	1.3281	2	1	1.1247
ENSG00000060140	STYK1	0.0392716	0.00371303	1.14659	0.493005	0.673173	0.653583	0.681133	-0.465348	-0.149306	1.14648	2	1	0.653583
ENSG00000060558	GNA15	1.40006276331213E-08	1.10404346444842E-10	6.11809	3.26957	5.09633	2.84852	0.922894	-1.00879	0.230004	1.93168	2	1	2.84852
ENSG00000060688	SNRNP40	0.0485324	0.00500883	5.52324	6.00424	5.80255	0.481004	-0.627075	0.516384	0.0369216	1.14346	1	2	0.481004
ENSG00000060709	RIMBP2	1.88565083987767E-06	2.74078915485417E-08	2.3132	0.747722	1.31782	1.56547	1.02063	-0.782776	-0.126033	1.80341	2	1	1.56547
ENSG00000061337	LZTS1	0.00816168	0.000438661	4.69229	6.13334	5.64092	1.44105	-0.763312	0.568607	0.113476	1.33192	3	2	1.44105
ENSG00000061794	MRPS35	0.00477875	0.0002216	5.82681	6.46115	6.34784	0.634342	-0.827455	0.496514	0.260011	1.32397	1	2	0.634342
ENSG00000061938	TNK2	0.0207612	0.0015852	5.82315	5.02373	5.27381	0.799419	0.715129	-0.513019	-0.128822	1.22815	2	1	0.799419
ENSG00000062096	ARSF	0.00354606	0.000154104	0.575617	0.0638008	0.147998	0.511816	0.843648	-0.496593	-0.276114	1.34024	2	1	0.511816
ENSG00000062282	DGAT2	3.58548476025618E-05	7.33385837494535E-07	3.18221	1.46679	1.99078	1.71542	0.97397	-0.691995	-0.183118	1.66596	2	1	1.71542
ENSG00000062822	POLD1	0.019816	0.00148202	4.47032	5.04599	5.04183	0.575671	-0.755032	0.356088	0.348074	1.11112	3	2	0.575671
ENSG00000063660	GPC1	0.0127318	0.00080285	5.63904	4.48953	5.25341	1.14951	0.596957	-0.672146	0.17121	1.2691	2	1	1.14951
ENSG00000063761	ADCK1	0.0456753	0.00458709	3.14782	3.60398	3.57395	0.456162	-0.694264	0.356263	0.287106	1.05053	3	2	0.456162
ENSG00000064102	INTS13	0.0320948	0.00283322	6.03639	6.96744	6.5693	0.931046	-0.652714	0.54327	0.0318344	1.19598	1	2	0.931046
ENSG00000064195	DLX3	5.09136563747787E-08	4.8507466779717E-10	3.37941	0.58936	1.78689	2.79005	1.05295	-0.878182	-0.0493109	1.93113	2	1	2.79005
ENSG00000064225	ST3GAL6	0.0466564	0.00473542	6.1357	7.35001	7.06407	1.21431	-0.675472	0.437525	0.175443	1.113	1	2	1.21431
ENSG00000064270	ATP2C2	1.77926562358565E-11	2.2876451831781E-14	4.62625	0.722406	2.85968	3.90385	1.07409	-1.04184	0.116587	2.11594	2	1	3.90385
ENSG00000064419	TNPO3	0.0131933	0.000842959	6.05968	6.62244	6.19871	0.562766	-0.545604	0.688118	-0.240816	1.23372	1	2	0.562766
ENSG00000064655	EYA2	0.00390013	0.000173758	3.51876	2.22833	2.56867	1.29043	0.820813	-0.552012	-0.189943	1.37282	2	1	1.29043
ENSG00000064666	CNN2	0.0470403	0.00480406	6.23009	5.54309	5.94251	0.687001	0.566132	-0.573361	0.0891379	1.13949	2	1	0.687001
ENSG00000064692	SNCAIP	0.00745659	0.000390931	3.36071	1.8339	2.1869	1.52681	0.79547	-0.512324	-0.209957	1.30779	2	1	1.52681
ENSG00000064726	BTBD1	0.0090367	0.000505633	6.56243	7.09735	6.92463	0.534923	-0.762995	0.554607	0.129159	1.3176	1	2	0.534923
ENSG00000064787	BCAS1	0.0191171	0.00140512	0.706243	0.236118	0.328695	0.470125	0.744101	-0.457687	-0.22103	1.20179	2	1	0.470125
ENSG00000064933	PMS1	0.0112259	0.000677977	4.47095	5.07121	4.471	0.600254	-0.408989	0.715658	-0.408906	1.12465	1	2	0.600254
ENSG00000064995	TAF11	0.030689	0.00265985	5.78202	6.32256	6.09168	0.540538	-0.655909	0.545583	0.0323855	1.20149	1	2	0.540538
ENSG00000065029	ZNF76	0.00732551	0.000382402	4.49927	5.15226	4.76354	0.652985	-0.660224	0.68058	-0.117581	1.3408	1	2	0.652985
ENSG00000065060	BLTP3A	0.003833	0.000169904	4.55057	5.21634	4.87417	0.665775	-0.729724	0.678227	-0.0453928	1.40795	1	2	0.665775
ENSG00000065150	IPO5	0.00923543	0.000522127	7.21857	7.8676	7.54126	0.649028	-0.69479	0.636659	-0.0328206	1.33145	1	2	0.649028
ENSG00000065183	WDR3	0.0210538	0.00161377	4.25528	5.06619	4.8072	0.810911	-0.7126	0.515603	0.123339	1.2282	1	2	0.810911
ENSG00000065357	DGKA	1.97935249318615E-05	3.73965295030864E-07	5.85836	4.17839	4.87756	1.67997	0.943858	-0.774129	-0.0591395	1.71799	2	1	1.67997
ENSG00000065371	ROPN1	0.0131097	0.000835147	3.37863	5.54734	4.87667	2.16871	-0.745252	0.532132	0.137101	1.27738	1	2	2.16871
ENSG00000065427	KARS1	0.0220481	0.00171253	6.65587	7.14646	7.04776	0.490581	-0.733858	0.45398	0.215023	1.18784	1	2	0.490581
ENSG00000065618	COL17A1	1.49947304582857E-10	4.07597097719576E-13	7.75012	2.54414	6.28915	5.20598	0.905892	-1.09418	0.344603	2.00007	2	1	5.20598
ENSG00000065621	GSTO2	0.00011231	2.65390407786285E-06	1.96992	0.701955	1.1204	1.26796	0.933288	-0.684721	-0.15075	1.61801	2	1	1.26796
ENSG00000065675	PRKCQ	0.0402327	0.00384179	2.94115	1.81719	2.36183	1.12396	0.617099	-0.55246	0.0142838	1.16956	2	1	1.12396
ENSG00000065833	ME1	1.27131407665503E-07	1.41310343863314E-09	5.36239	3.14654	4.11936	2.21584	1.03205	-0.871656	-0.0358729	1.90371	2	1	2.21584
ENSG00000066044	ELAVL1	0.000771622	2.38406193022763E-05	4.60661	5.164	5.16274	0.557389	-0.920961	0.431208	0.428152	1.35217	3	2	0.557389
ENSG00000066056	TIE1	0.00516852	0.000244413	4.85134	3.68039	3.99616	1.17096	0.806214	-0.54646	-0.181688	1.35267	2	1	1.17096
ENSG00000066248	NGEF	1.38209365077398E-07	1.5511170534308E-09	3.73767	1.1078	2.28715	2.62987	1.02526	-0.876424	-0.0236297	1.90168	2	1	2.62987
ENSG00000066279	ASPM	0.0235385	0.00186504	4.70453	5.7402	5.32215	1.03567	-0.680645	0.549323	0.0528472	1.22997	1	2	1.03567
ENSG00000066468	FGFR2	4.51091744306219E-08	4.24916865397719E-10	5.01	1.84684	3.62887	3.16316	0.967314	-0.957442	0.126906	1.92476	2	1	3.16316
ENSG00000066629	EML1	1.7125962245671E-06	2.47053390130253E-08	5.37537	3.79231	4.52089	1.58306	0.973778	-0.845077	-0.0079757	1.81885	2	1	1.58306
ENSG00000066827	ZFAT	0.0295175	0.0025342	3.86041	4.29378	4.31051	0.450105	-0.727387	0.320572	0.361019	1.08841	3	3	0.450105
ENSG00000067182	TNFRSF1A	0.0074112	0.000388153	7.3195	6.76205	7.04776	0.557445	0.701357	-0.65068	0.0422773	1.35204	2	1	0.557445
ENSG00000067533	RRP15	0.00162548	5.96538185632258E-05	2.98864	3.84711	3.52472	0.858471	-0.825083	0.642172	0.0911721	1.46725	1	2	0.858471
ENSG00000067704	IARS2	0.00322885	0.00013678	7.53444	8.33889	8.02589	0.804454	-0.79156	0.626956	0.0750382	1.41852	1	2	0.804454
ENSG00000067829	IDH3G	0.0285157	0.00240987	6.70166	7.27622	7.15429	0.574561	-0.715073	0.448984	0.201949	1.16406	3	2	0.574561
ENSG00000068078	FGFR3	2.1332753236097E-05	4.0763954132923E-07	5.7646	2.50935	3.8847	3.25525	0.938885	-0.776333	-0.0516478	1.71522	2	1	3.25525
ENSG00000068137	PLEKHH3	0.00100139	3.33113980236101E-05	4.33975	3.17022	3.4978	1.16953	0.874933	-0.601255	-0.187785	1.47619	2	1	1.16953
ENSG00000068489	PRR11	0.0155441	0.00106679	3.77823	4.84532	4.68035	1.0671	-0.762699	0.442908	0.256518	1.20561	1	2	1.0671
ENSG00000068615	REEP1	3.08119151755575E-05	6.19455825065708E-07	0.895707	0.239194	0.632176	0.656513	0.826363	-0.855432	0.151274	1.6818	2	1	0.656513
ENSG00000068724	TTC7A	0.00272033	0.000111065	4.95643	3.95059	4.30665	1.00584	0.811442	-0.614181	-0.10952	1.42562	2	1	1.00584
ENSG00000068831	RASGRP2	0.0138649	0.000904523	3.35345	2.2394	2.55481	1.11405	0.748178	-0.516199	-0.158237	1.26438	2	1	1.11405
ENSG00000069011	PITX1	3.28981918617764E-08	2.95144299647448E-10	3.85518	0.964461	2.93308	2.89072	0.879386	-1.01123	0.276309	1.89062	2	1	2.89072
ENSG00000069020	MAST4	7.91860623601773E-09	5.73390339192535E-11	7.00969	4.70443	5.69706	2.30526	1.07998	-0.902324	-0.0487526	1.9823	2	1	2.30526
ENSG00000069248	NUP133	0.0427349	0.00415697	5.80114	6.27503	6.18367	0.473888	-0.689051	0.421464	0.207377	1.11051	1	2	0.473888
ENSG00000069399	BCL3	0.0267552	0.00221424	7.29463	6.5035	6.98753	0.791126	0.585781	-0.616685	0.119002	1.20247	2	1	0.791126
ENSG00000069424	KCNAB2	0.00718211	0.000372482	4.96523	6.17638	5.64731	1.21115	-0.736068	0.619922	0.0275856	1.35599	1	2	1.21115
ENSG00000069431	ABCC9	0.0479621	0.00492968	5.10107	4.12771	4.21608	0.973367	0.68901	-0.366248	-0.270441	1.05526	2	1	0.973367
ENSG00000069667	RORA	1.25596265742337E-08	9.66749165741963E-11	4.93633	2.51433	3.32456	2.422	1.12222	-0.828189	-0.17572	1.95041	2	1	2.422
ENSG00000069812	HES2	8.5537346831601E-07	1.14645275923504E-08	1.94919	0.421225	1.03509	1.52796	1.01854	-0.820018	-0.0813727	1.83855	2	1	1.52796
ENSG00000069956	MAPK6	0.0109838	0.000659513	6.47055	5.63974	5.84842	0.830813	0.769188	-0.50875	-0.18776	1.27794	2	1	0.830813
ENSG00000070087	PFN2	0.0052354	0.000248835	5.56007	6.56712	6.44024	1.00705	-0.829161	0.462912	0.300119	1.29207	1	2	1.00705
ENSG00000070159	PTPN3	0.000108676	2.5504649191391E-06	4.07228	2.36664	3.12832	1.70564	0.884403	-0.754203	-0.0224571	1.63861	2	1	1.70564
ENSG00000070182	SPTB	0.0079167	0.000422298	1.35776	0.698541	0.841029	0.659216	0.795022	-0.501821	-0.221512	1.29684	2	1	0.659216
ENSG00000070190	DAPP1	0.00456917	0.000209668	3.93202	2.60405	3.2473	1.32798	0.73657	-0.659255	0.016864	1.39583	2	1	1.32798
ENSG00000070388	FGF22	0.00352001	0.000152336	1.40383	0.589786	0.575118	0.828711	0.854404	-0.388273	-0.410663	1.26507	2	1	0.828711
ENSG00000070501	POLB	0.000776033	2.39978028025935E-05	5.93625	6.89118	6.50702	0.954937	-0.843383	0.679472	0.0668441	1.52286	1	2	0.954937
ENSG00000070601	FRMPD1	4.65346104016661E-07	5.91138338615201E-09	2.84671	0.507707	0.85012	2.33901	1.11318	-0.639201	-0.382666	1.75238	2	1	2.33901
ENSG00000070718	AP3M2	0.000524114	1.54010277005592E-05	4.42159	5.59508	5.3252	1.1735	-0.91175	0.58626	0.241738	1.49801	3	2	1.1735
ENSG00000070729	CNGB1	0.0009791	3.24118075068591E-05	1.27703	0.267066	1.05011	1.00997	0.620441	-0.805443	0.300065	1.42588	2	1	1.00997
ENSG00000070761	CFAP20	0.00173541	6.5014638358183E-05	4.85978	5.57965	5.46949	0.719871	-0.877119	0.508255	0.296256	1.38537	1	2	0.719871
ENSG00000070950	RAD18	0.0024134	9.52212788936856E-05	3.57474	4.61917	4.28218	1.04443	-0.826989	0.600929	0.140214	1.42792	1	2	1.04443
ENSG00000071462	BUD23	0.0266775	0.00220493	4.51014	5.06882	5.07507	0.564927	-0.734996	0.3374	0.349396	1.08439	3	3	0.564927
ENSG00000071794	HLTF	0.00512508	0.000241385	4.49668	5.59	5.03244	1.09333	-0.719585	0.665421	-0.0408955	1.38501	1	2	1.09333
ENSG00000071909	MYO3B	0.00171081	6.36786600367939E-05	1.41138	0.543087	1.10419	0.868296	0.686561	-0.755174	0.176495	1.44173	2	1	0.868296
ENSG00000072041	SLC6A15	0.0209735	0.00160536	4.22176	5.49384	5.7549	1.53313	-0.740997	0.250813	0.454354	1.19535	3	3	1.53313
ENSG00000072062	PRKACA	0.0199412	0.00149266	5.7627	6.08751	6.24561	0.482911	-0.712147	0.139003	0.553286	1.26543	3	3	0.482911
ENSG00000072133	RPS6KA6	0.00114468	3.92861921714973E-05	1.13139	0.252422	0.563341	0.878965	0.846639	-0.640606	-0.114518	1.48725	2	1	0.878965
ENSG00000072134	EPN2	0.0145834	0.000968927	5.73624	5.17511	5.27654	0.561131	0.763921	-0.459715	-0.238533	1.22364	2	1	0.561131
ENSG00000072201	LNX1	0.00012222	2.93083353776502E-06	3.19955	1.70757	1.90635	1.49198	0.976838	-0.55084	-0.347306	1.52768	2	1	1.49198
ENSG00000072657	TRHDE	2.94732547354558E-07	3.49021210130276E-09	1.10681	0.228813	0.38818	0.877993	1.11618	-0.672389	-0.34774	1.78857	2	1	0.877993
ENSG00000072756	TRNT1	0.0238584	0.00189934	4.72574	5.33951	4.8316	0.613767	-0.477234	0.663064	-0.280554	1.1403	1	2	0.613767
ENSG00000072818	ACAP1	0.0159758	0.00110845	3.85753	2.5292	2.90432	1.32833	0.739139	-0.50948	-0.156876	1.24862	2	1	1.32833
ENSG00000072952	IRAG1	0.0179878	0.00129573	3.45892	2.31885	2.46662	1.14007	0.756004	-0.424186	-0.27122	1.18019	2	1	1.14007
ENSG00000072958	AP1M1	0.026169	0.0021446	4.07257	4.47834	4.5454	0.472826	-0.729772	0.263922	0.428147	1.15792	3	3	0.472826
ENSG00000073060	SCARB1	0.0220481	0.00171225	5.59172	6.66309	6.55554	1.07137	-0.744656	0.401183	0.286161	1.14584	3	2	1.07137
ENSG00000073282	TP63	3.69693105681597E-09	2.24799841444176E-11	7.56065	2.58467	5.79504	4.97599	0.936268	-1.02847	0.239128	1.96474	2	1	4.97599
ENSG00000073350	LLGL2	2.85714604015071E-08	2.52987686298198E-10	5.69013	3.29919	4.36249	2.39094	1.05283	-0.895716	-0.0291581	1.94855	2	1	2.39094
ENSG00000073734	ABCB11	0.0015646	5.68472132978752E-05	0.738894	0.242902	0.289081	0.495992	0.887907	-0.473508	-0.346754	1.36142	2	1	0.495992
ENSG00000074071	MRPS34	0.0026468	0.00010702	6.09417	6.6633	6.80361	0.709436	-0.851896	0.268634	0.544886	1.39678	3	3	0.709436
ENSG00000074181	NOTCH3	5.0764623104697E-05	1.09027261377834E-06	7.18488	5.43153	6.11496	1.75335	0.931721	-0.738638	-0.0875641	1.67036	2	1	1.75335
ENSG00000074211	PPP2R2C	1.42914923427865E-10	3.80788497668172E-13	5.00548	0.981873	3.3044	4.02361	1.02878	-1.0364	0.155675	2.06518	2	1	4.02361
ENSG00000074410	CA12	3.39929162500565E-08	3.07396379051E-10	4.19355	1.5182	2.92593	2.67535	0.997903	-0.942052	0.0787281	1.93995	2	1	2.67535
ENSG00000074416	MGLL	0.00148264	5.33903280088118E-05	4.49893	3.59861	3.90604	0.900316	0.840803	-0.626137	-0.125217	1.46694	2	1	0.900316
ENSG00000074527	NTN4	0.00502554	0.000235729	3.95583	2.60222	3.21296	1.35361	0.747127	-0.640924	-0.0146425	1.38805	2	1	1.35361
ENSG00000074582	BCS1L	0.0410882	0.00394228	4.5553	5.0437	5.02696	0.488403	-0.703653	0.34515	0.309196	1.0488	3	2	0.488403
ENSG00000074660	SCARF1	0.0266742	0.00220323	3.80652	2.97001	3.41321	0.836511	0.624039	-0.591844	0.0523545	1.21588	2	1	0.836511
ENSG00000074696	HACD3	0.00370603	0.000162979	5.12553	6.02061	5.76355	0.895073	-0.817436	0.567017	0.169416	1.38445	1	2	0.895073
ENSG00000074842	MYDGF	0.0285371	0.00241547	6.65518	7.09825	7.25805	0.602868	-0.704517	0.179916	0.498899	1.20342	3	3	0.602868
ENSG00000074855	ANO8	0.019816	0.0014821	4.98681	4.01302	4.15756	0.97379	0.747645	-0.430507	-0.255637	1.17815	2	1	0.97379
ENSG00000074964	ARHGEF10L	0.0312779	0.00273099	6.18554	5.43207	5.70036	0.753465	0.677169	-0.513935	-0.0898148	1.1911	2	1	0.753465
ENSG00000075073	TACR2	0.0350212	0.00318957	0.666485	1.40267	1.22399	0.736187	-0.695476	0.454852	0.175645	1.15033	3	2	0.736187
ENSG00000075131	TIPIN	0.0122223	0.000763151	2.19861	2.88099	2.60796	0.682384	-0.721226	0.579429	0.0590215	1.30066	1	2	0.682384
ENSG00000075303	SLC25A40	0.00393994	0.00017582	3.97458	4.84976	4.23184	0.875179	-0.621213	0.73762	-0.221781	1.35883	1	2	0.875179
ENSG00000075415	SLC25A3	0.00729917	0.000380517	6.68497	7.13738	7.1618	0.476831	-0.816366	0.351561	0.414582	1.23095	3	3	0.476831
ENSG00000075426	FOSL2	5.00533491734283E-06	8.05573872475781E-08	6.79552	4.96751	5.96967	1.82801	0.898557	-0.872403	0.098475	1.77096	2	1	1.82801
ENSG00000075618	FSCN1	0.0154388	0.00105416	6.72997	5.83949	7.09959	1.2601	0.202054	-0.670501	0.564233	1.23473	2	3	1.2601
ENSG00000075651	PLD1	0.0139744	0.000916185	5.83243	5.334	5.01449	0.817937	0.713148	-0.0919586	-0.608053	1.3212	2	1	0.817937
ENSG00000075673	ATP12A	0.0192425	0.00142522	2.4646	0.519971	1.96638	1.94463	0.533234	-0.664626	0.226338	1.19786	2	1	1.94463
ENSG00000075785	RAB7A	0.0212578	0.00163456	8.38225	9.17685	9.07808	0.794591	-0.745141	0.415026	0.270825	1.16017	1	2	0.794591
ENSG00000076258	FMO4	0.00222782	8.69996903014415E-05	3.65309	4.37737	3.52554	0.851825	-0.348476	0.784389	-0.547969	1.33236	1	2	0.851825
ENSG00000076344	RGS11	0.000950917	3.09670046130371E-05	2.64201	1.33484	1.66854	1.30716	0.88367	-0.587663	-0.212056	1.47133	2	1	1.30716
ENSG00000076356	PLXNA2	0.0170918	0.00121391	4.59386	3.75044	4.46853	0.843416	0.477872	-0.685071	0.305066	1.16294	2	1	0.843416
ENSG00000076826	CAMSAP3	1.28499721913993E-09	6.05217228306298E-12	5.33985	1.48629	3.65298	3.85357	1.01557	-1.00379	0.131613	2.01936	2	1	3.85357
ENSG00000077152	UBE2T	0.000126217	3.03347229705441E-06	2.93127	4.50486	4.02412	1.5736	-0.938081	0.666543	0.176318	1.60462	1	2	1.5736
ENSG00000077238	IL4R	0.000777721	2.41098493381044E-05	6.73084	5.52283	5.91887	1.208	0.870971	-0.637193	-0.14275	1.50816	2	1	1.208
ENSG00000077312	SNRPA	0.0162	0.00112793	6.29443	6.62016	6.8222	0.52777	-0.706964	0.0971579	0.595926	1.30289	3	3	0.52777
ENSG00000077498	TYR	0.0302088	0.00260784	8.36932	10.3712	9.69879	2.00189	-0.685023	0.506442	0.106232	1.19146	1	2	2.00189
ENSG00000077943	ITGA8	0.0152539	0.00103742	2.95123	1.8485	1.9615	1.10273	0.768784	-0.415391	-0.294051	1.18418	2	1	1.10273
ENSG00000078081	LAMP3	0.0145766	0.000967823	3.85931	2.68246	3.61827	1.17685	0.516966	-0.688627	0.270036	1.20559	2	1	1.17685
ENSG00000078114	NEBL	3.49107718679919E-11	5.63195067010221E-14	3.19642	0.684451	1.79855	2.51197	1.14132	-0.969507	-0.0333168	2.11083	2	1	2.51197
ENSG00000078246	TULP3	0.0174748	0.00124585	5.67972	6.26654	6.05321	0.586822	-0.711997	0.54562	0.0884309	1.25762	1	2	0.586822
ENSG00000078269	SYNJ2	0.00556168	0.000268235	4.4706	3.64383	3.61194	0.858653	0.831411	-0.366434	-0.412629	1.24404	2	1	0.858653
ENSG00000078401	EDN1	0.00558829	0.00027012	4.06726	2.61027	3.28194	1.45699	0.737956	-0.64105	-0.00532714	1.37901	2	1	1.45699
ENSG00000078668	VDAC3	0.0121901	0.000758521	6.10842	6.86014	6.43743	0.751719	-0.652373	0.644856	-0.0846055	1.29723	1	2	0.751719
ENSG00000078900	TP73	1.89634140379644E-08	1.60767451339186E-10	3.3059	1.40139	2.39981	1.90451	1.00735	-0.94862	0.0767844	1.95597	2	1	1.90451
ENSG00000078902	TOLLIP	0.00478877	0.00022243	5.80109	5.17469	5.58731	0.626392	0.642448	-0.718011	0.178137	1.36046	2	1	0.626392
ENSG00000079150	FKBP7	0.0179055	0.00128571	3.6813	4.28951	4.58767	0.906369	-0.718567	0.139118	0.559575	1.27814	3	3	0.906369
ENSG00000079337	RAPGEF3	0.000939727	3.04508482549493E-05	3.5782	2.42795	2.87647	1.15025	0.841113	-0.666934	-0.0789031	1.50805	2	1	1.15025
ENSG00000079459	FDFT1	0.00585772	0.000288188	7.41507	8.37673	8.34076	0.961654	-0.828448	0.408195	0.361939	1.23664	3	2	0.961654
ENSG00000079462	PAFAH1B3	0.00319231	0.000134373	4.53241	5.50979	5.43803	0.977381	-0.85743	0.444754	0.349139	1.30218	3	2	0.977381
ENSG00000079691	CARMIL1	0.0253677	0.00205435	5.98437	6.67168	6.19704	0.687314	-0.548721	0.638753	-0.181283	1.18747	1	2	0.687314
ENSG00000079950	STX7	0.00520041	0.000246727	4.10518	4.95635	4.53617	0.851168	-0.726532	0.65801	-0.0254798	1.38454	1	2	0.851168
ENSG00000080031	PTPRH	0.00964991	0.000554748	1.96555	3.03369	1.58863	1.44506	-0.235819	0.702366	-0.566885	1.26925	1	2	1.44506
ENSG00000080166	DCT	0.0179317	0.00128808	6.87615	9.13762	9.00057	2.26148	-0.760741	0.387486	0.3179	1.14823	3	2	2.26148
ENSG00000080644	CHRNA3	0.0298588	0.00257154	1.15573	0.472806	0.49904	0.682928	0.726593	-0.35853	-0.316845	1.08512	2	1	0.682928
ENSG00000080819	CPOX	0.0261045	0.0021365	4.28794	5.15365	4.72675	0.865706	-0.64095	0.580107	-0.0220301	1.22106	3	2	0.865706
ENSG00000080823	MOK	0.00176155	6.61363113416759E-05	4.26532	5.60172	5.50674	1.3364	-0.883904	0.456961	0.361662	1.34086	3	2	1.3364
ENSG00000081277	PKP1	8.109538374228E-10	3.31749874282123E-12	9.05552	2.88544	7.16574	6.17008	0.912286	-1.06626	0.306296	1.97855	2	1	6.17008
ENSG00000081760	AACS	0.00684718	0.000351794	4.42422	3.50413	4.06375	0.920094	0.65611	-0.687565	0.129679	1.34367	2	1	0.920094
ENSG00000081923	ATP8B1	3.05176828590266E-05	6.12719114351219E-07	4.46937	3.15008	3.56779	1.31928	0.974401	-0.702488	-0.171558	1.67689	2	1	1.31928
ENSG00000082146	STRADB	0.0221453	0.00172247	3.91852	4.9922	4.61316	1.07368	-0.700254	0.529361	0.0952701	1.22962	1	2	1.07368
ENSG00000082175	PGR	0.012285	0.000767402	0.828787	0.287132	0.480078	0.541655	0.73553	-0.558331	-0.0974381	1.29386	2	1	0.541655
ENSG00000082213	C5orf22	0.0200172	0.00150092	5.41889	6.47211	6.15619	1.05322	-0.720903	0.508516	0.139742	1.22942	1	2	1.05322
ENSG00000082269	FAM135A	0.0145991	0.000971604	5.87552	5.01866	4.88763	0.987893	0.769243	-0.28383	-0.444866	1.21411	2	1	0.987893
ENSG00000082497	SERTAD4	0.0193191	0.00143297	3.86974	2.37069	2.91967	1.49905	0.704827	-0.542004	-0.0853945	1.24683	2	1	1.49905
ENSG00000083097	DOP1A	0.0454669	0.00454963	6.03288	5.43315	5.45322	0.59973	0.695664	-0.340828	-0.306147	1.03649	2	1	0.59973
ENSG00000083099	LYRM2	0.0152539	0.00103706	2.39324	3.11417	2.78094	0.720932	-0.68483	0.595827	0.0038857	1.28066	1	2	0.720932
ENSG00000083223	TUT7	0.0118752	0.000731572	7.06279	6.29557	6.32518	0.767221	0.787996	-0.388926	-0.343509	1.17692	2	1	0.767221
ENSG00000083307	GRHL2	4.16810068258769E-11	7.42831414516886E-14	3.75125	0.626968	2.33163	3.12428	1.06675	-1.03227	0.112992	2.09902	2	1	3.12428
ENSG00000083635	NUFIP1	0.00132607	4.68600120546164E-05	3.14123	3.62791	3.84415	0.702921	-0.853916	0.183414	0.6443	1.49822	3	3	0.702921
ENSG00000083828	ZNF586	0.0398146	0.00378043	6.39458	6.08958	5.83112	0.563461	0.622238	-0.0317548	-0.585947	1.20818	2	1	0.563461
ENSG00000084090	STARD7	0.00287929	0.00011864	6.35534	6.88185	6.81544	0.526512	-0.858123	0.47917	0.3105	1.33729	1	2	0.526512
ENSG00000084110	HAL	2.36042476734027E-08	2.06464110610827E-10	4.59831	0.896425	1.94105	3.70189	1.13251	-0.780416	-0.240611	1.91293	2	1	3.70189
ENSG00000084463	WBP11	0.0200752	0.00150733	5.52043	5.98864	6.10967	0.589242	-0.738989	0.228181	0.47821	1.2172	3	3	0.589242
ENSG00000084674	APOB	7.86256117584475E-06	1.33512282784459E-07	1.54905	0.247137	0.435475	1.30192	1.05157	-0.60239	-0.363124	1.65396	2	1	1.30192
ENSG00000084693	AGBL5	0.0493533	0.00512182	4.76057	5.10108	5.23401	0.473448	-0.661602	0.159209	0.479649	1.14125	3	3	0.473448
ENSG00000084774	CAD	0.0201257	0.00151663	5.92257	6.24049	6.52217	0.599597	-0.659359	0.0248109	0.631004	1.29036	3	3	0.599597
ENSG00000085117	CD82	0.0350708	0.00319975	6.1984	4.98531	5.74496	1.21309	0.563402	-0.604101	0.127	1.1675	2	1	1.21309
ENSG00000085465	OVGP1	0.0461605	0.00466376	3.55671	2.75206	2.94994	0.804643	0.674516	-0.443029	-0.168197	1.11755	2	1	0.804643
ENSG00000085552	IGSF9	7.70917366690054E-09	5.4982533688466E-11	2.93323	0.584309	1.67487	2.34892	1.06011	-0.924772	-0.00322998	1.98488	2	1	2.34892
ENSG00000085563	ABCB1	0.0224911	0.00175784	3.42199	2.29556	2.70351	1.12643	0.696604	-0.532875	-0.0876037	1.22948	2	1	1.12643
ENSG00000085871	MGST2	0.00944065	0.000536874	4.84609	3.95658	4.81364	0.889503	0.435289	-0.724726	0.392969	1.16002	2	1	0.889503
ENSG00000085872	CHERP	0.0498197	0.00517835	4.45987	4.91352	5.03278	0.572909	-0.674304	0.2066	0.438189	1.11249	3	3	0.572909
ENSG00000085998	POMGNT1	0.0106856	0.000635855	5.62549	6.58498	6.3591	0.959483	-0.773923	0.501254	0.201061	1.27518	3	2	0.959483
ENSG00000086504	MRPL28	0.0189652	0.00138615	4.37489	4.89712	5.12112	0.746232	-0.723067	0.160562	0.539567	1.26263	3	3	0.746232
ENSG00000086544	ITPKC	0.000472124	1.3659513460243E-05	5.58174	4.65826	4.75442	0.923479	0.934551	-0.506128	-0.356119	1.44068	2	1	0.923479
ENSG00000086548	CEACAM6	0.000604717	1.80485458056091E-05	2.86528	0.713438	2.18868	2.15184	0.694186	-0.802934	0.223453	1.49712	2	1	2.15184
ENSG00000086570	FAT2	3.5851925853475E-09	2.14208406165127E-11	6.77152	2.44128	4.96253	4.33024	0.987395	-1.00108	0.156695	1.98847	2	1	4.33024
ENSG00000086696	HSD17B2	0.0195337	0.0014573	0.195694	0.0414576	0.0900204	0.154236	0.718558	-0.516851	-0.127871	1.23541	2	1	0.154236
ENSG00000087008	ACOX3	0.0142435	0.000940725	5.23396	4.52165	4.87699	0.712307	0.673444	-0.613984	0.0282525	1.28743	2	1	0.712307
ENSG00000087095	NLK	0.0200752	0.00151059	5.34918	6.08502	5.52333	0.735842	-0.520421	0.665204	-0.239812	1.18563	1	2	0.735842
ENSG00000087128	TMPRSS11E	0.00316864	0.00013278	2.43012	0.693627	1.92997	1.73649	0.625546	-0.748438	0.229812	1.37398	2	1	1.73649
ENSG00000087266	SH3BP2	0.0244763	0.00196338	5.89177	5.36894	5.78173	0.522828	0.497034	-0.657231	0.254087	1.15426	2	1	0.522828
ENSG00000087302	RTRAF	0.00635344	0.000319074	4.96379	5.52602	5.34551	0.562224	-0.782207	0.567204	0.133974	1.34941	1	2	0.562224
ENSG00000087494	PTHLH	0.0168933	0.00119439	5.02694	3.17858	4.80393	1.84835	0.462504	-0.687929	0.323701	1.15043	2	1	1.84835
ENSG00000087510	TFAP2C	6.73404483548142E-05	1.48433166117431E-06	5.6977	3.66999	4.7309	2.02772	0.855411	-0.804475	0.0639892	1.65989	2	1	2.02772
ENSG00000087586	AURKA	0.00111903	3.82184639035004E-05	3.01335	4.22588	3.79906	1.21253	-0.848136	0.640301	0.116363	1.48844	1	2	1.21253
ENSG00000087842	PIR	0.00377879	0.000166992	5.80372	7.62262	7.26907	1.8189	-0.836107	0.512514	0.250377	1.34862	1	2	1.8189
ENSG00000087903	RFX2	0.000194591	4.93862686479352E-06	2.90325	1.93083	2.35345	0.972418	0.873445	-0.733529	-0.0351268	1.60697	2	1	0.972418
ENSG00000088002	SULT2B1	2.4900378004163E-08	2.18471397065269E-10	6.81463	1.95103	5.06622	4.8636	0.915916	-1.00015	0.227113	1.91607	2	1	4.8636
ENSG00000088035	ALG6	0.0464923	0.00470979	4.54081	5.06148	4.49456	0.566917	-0.315702	0.625632	-0.399306	1.02494	1	2	0.566917
ENSG00000088053	GP6	0.0074734	0.000392416	1.94934	0.911656	1.13746	1.03769	0.797838	-0.504584	-0.221171	1.30242	2	1	1.03769
ENSG00000088247	KHSRP	0.00306087	0.000127522	6.63591	7.09923	7.21781	0.5819	-0.844288	0.261889	0.544987	1.38928	3	3	0.5819
ENSG00000088280	ASAP3	0.00962238	0.00055243	4.75818	3.623	4.02934	1.13518	0.748816	-0.569695	-0.0977364	1.31851	2	1	1.13518
ENSG00000088305	DNMT3B	0.00115621	3.97686046391515E-05	3.61372	2.6302	3.24853	0.983513	0.710187	-0.763904	0.162846	1.47409	2	1	0.983513
ENSG00000088325	TPX2	0.00628693	0.000315396	5.13287	6.3748	6.00972	1.24194	-0.790077	0.552939	0.158146	1.34302	1	2	1.24194
ENSG00000088386	SLC15A1	3.49701030713867E-10	1.19528557704438E-12	4.64084	0.556812	2.45997	4.08403	1.09989	-0.961586	-0.000937242	2.06148	2	1	4.08403
ENSG00000088387	DOCK9	0.000100137	2.314264543394E-06	6.33544	5.40545	5.44502	0.929995	0.990311	-0.49157	-0.428517	1.48188	2	1	0.929995
ENSG00000088451	TGDS	0.0108884	0.000650927	4.84566	5.90578	5.51456	1.06012	-0.738432	0.569921	0.087094	1.30835	1	2	1.06012
ENSG00000088538	DOCK3	6.33404722105138E-08	6.3074536327619E-10	2.43501	0.653968	1.38898	1.78104	1.05837	-0.864157	-0.0707603	1.92252	2	1	1.78104
ENSG00000088726	TMEM40	1.78405055483014E-09	9.41096750852373E-12	4.9219	0.864204	3.52822	4.0577	0.935103	-1.04219	0.255971	1.97729	2	1	4.0577
ENSG00000088808	PPP1R13B	0.0214374	0.00164952	5.25228	4.56936	4.64503	0.682923	0.745772	-0.407668	-0.279866	1.15344	2	1	0.682923
ENSG00000088836	SLC4A11	0.0139485	0.000911857	4.04867	2.84087	3.34314	1.2078	0.708071	-0.580499	-0.0446429	1.28857	2	1	1.2078
ENSG00000089063	TMEM230	0.00481793	0.000224195	4.31051	5.13663	4.87637	0.826117	-0.797703	0.57392	0.141794	1.37162	1	2	0.826117
ENSG00000089248	ERP29	0.00998634	0.000581182	6.15238	6.87018	6.83439	0.717796	-0.798014	0.40029	0.340539	1.1983	3	2	0.717796
ENSG00000089250	NOS1	1.81033946501318E-07	2.06096887097797E-09	2.15964	0.166009	0.990995	1.99363	1.04025	-0.850591	-0.0681427	1.89084	2	1	1.99363
ENSG00000089472	HEPH	0.0138176	0.00090032	3.49356	2.28586	2.91257	1.20769	0.666256	-0.623175	0.0459439	1.28943	2	1	1.20769
ENSG00000089597	GANAB	0.0412964	0.00397003	7.14591	7.65582	7.68809	0.542181	-0.702561	0.298302	0.361644	1.06421	3	3	0.542181
ENSG00000089723	OTUB2	2.24584290725248E-06	3.31069780683225E-08	3.59938	1.28016	1.78535	2.31922	1.06673	-0.674843	-0.295479	1.74157	2	1	2.31922
ENSG00000090263	MRPS33	0.0232607	0.00183739	2.62627	3.49499	3.25475	0.868715	-0.716613	0.490156	0.156436	1.20677	3	2	0.868715
ENSG00000090470	PDCD7	0.0464193	0.0046999	4.17345	4.5276	4.59383	0.420379	-0.686245	0.239452	0.412585	1.09883	3	3	0.420379
ENSG00000090512	FETUB	9.87007858992916E-08	1.0507769051947E-09	3.76555	0.364623	1.77413	3.40093	1.05003	-0.859293	-0.0679791	1.90932	2	1	3.40093
ENSG00000090520	DNAJB11	0.0184927	0.00134231	3.40791	3.89586	3.80541	0.487944	-0.747945	0.452922	0.23032	1.20087	1	2	0.487944
ENSG00000090530	P3H2	0.00708177	0.000366325	3.37405	2.12463	3.07076	1.24942	0.568764	-0.721321	0.255603	1.29009	2	1	1.24942
ENSG00000090674	MCOLN1	0.0226638	0.00178048	5.93312	6.41339	6.31843	0.480263	-0.732451	0.451008	0.217013	1.18346	3	2	0.480263
ENSG00000090686	USP48	0.0456125	0.00457033	7.26185	7.97806	7.68436	0.716213	-0.634797	0.516573	0.0444282	1.15137	1	2	0.716213
ENSG00000090776	EFNB1	5.30161909601909E-05	1.14433698864445E-06	4.97346	3.69346	4.47739	1.28	0.804575	-0.847709	0.164235	1.65228	2	1	1.28
ENSG00000090861	AARS1	0.00478499	0.000222019	5.24496	6.14855	5.6906	0.903589	-0.724025	0.666829	-0.0380653	1.39085	1	2	0.903589
ENSG00000090889	KIF4A	0.0191812	0.00141913	3.44908	4.54061	4.26549	1.09154	-0.734112	0.486112	0.178556	1.22022	1	2	1.09154
ENSG00000090924	PLEKHG2	0.0382411	0.00357751	6.03858	5.3484	5.4744	0.69017	0.698535	-0.421391	-0.216946	1.11993	2	1	0.69017
ENSG00000091128	LAMB4	1.51987823154835E-06	2.1791645050713E-08	3.50361	0.810101	1.4068	2.69351	1.07397	-0.682806	-0.293624	1.75678	2	1	2.69351
ENSG00000091140	DLD	0.0121669	0.000755437	6.02714	6.68599	6.19879	0.658853	-0.556882	0.690243	-0.231968	1.24712	1	2	0.658853
ENSG00000091436	MAP3K20	0.00225698	8.8199174921323E-05	4.63652	3.71691	4.26122	0.919613	0.709198	-0.727912	0.122701	1.43711	2	1	0.919613
ENSG00000091483	FH	0.00500752	0.000234635	6.64973	7.48746	7.32346	0.837726	-0.822542	0.505151	0.245227	1.32769	1	2	0.837726
ENSG00000091583	APOH	0.00801395	0.000428133	0	0.0148245	0.0670131	0.0670131	-0.525596	-0.233915	0.792928	1.31852	3	3	0.0670131
ENSG00000091592	NLRP1	2.73748179216174E-05	5.437241798405E-07	6.12918	4.2368	4.83297	1.89238	0.977757	-0.703455	-0.173808	1.68121	2	1	1.89238
ENSG00000091622	PITPNM3	3.14094862525526E-07	3.82094084028253E-09	3.3019	1.13303	1.99267	2.16887	1.03956	-0.831145	-0.0896841	1.87071	2	1	2.16887
ENSG00000091732	ZC3HC1	0.00693654	0.000357132	4.78769	5.54491	5.21635	0.75722	-0.738856	0.619931	0.0303638	1.35879	1	2	0.75722
ENSG00000092009	CMA1	0.0032471	0.000137899	3.56482	1.39118	2.2859	2.17364	0.782586	-0.638108	-0.0533188	1.42069	2	1	2.17364
ENSG00000092020	PPP2R3C	0.0385393	0.00362097	5.5697	6.25416	5.92619	0.684454	-0.622038	0.553041	-0.0100091	1.17508	1	2	0.684454
ENSG00000092199	HNRNPC	0.0284488	0.0024011	7.30697	7.74436	7.70465	0.437393	-0.728059	0.38701	0.285762	1.11507	1	2	0.437393
ENSG00000092295	TGM1	2.47527382338156E-09	1.37900118807186E-11	7.0725	2.4497	5.3857	4.6228	0.949397	-1.0296	0.227285	1.97899	2	1	4.6228
ENSG00000092871	RFFL	0.0106496	0.00063257	2.79843	2.33706	2.27583	0.522602	0.790231	-0.301177	-0.446029	1.23626	2	1	0.522602
ENSG00000092929	UNC13D	0.00023971	6.27079487168766E-06	4.42557	3.3821	3.58071	1.04347	0.946661	-0.577121	-0.287094	1.52378	2	1	1.04347
ENSG00000093134	NA	0.0104999	0.0006201	1.68271	0.617438	0.867253	1.06527	0.775191	-0.50147	-0.202082	1.27666	2	1	1.06527
ENSG00000093183	SEC22C	0.000502054	1.46470632055392E-05	3.8412	4.42969	4.43771	0.596505	-0.936646	0.428423	0.44702	1.38367	3	3	0.596505
ENSG00000093217	XYLB	0.0366163	0.00338477	4.36573	5.19818	4.84324	0.832452	-0.644501	0.535575	0.032415	1.18008	1	2	0.832452
ENSG00000094914	AAAS	0.0141658	0.00093254	4.68009	5.10597	5.14913	0.469043	-0.77444	0.310115	0.420023	1.19446	3	3	0.469043
ENSG00000094916	CBX5	0.0200752	0.00150803	3.73346	4.2573	4.3967	0.663239	-0.738184	0.22488	0.481179	1.21936	3	3	0.663239
ENSG00000094963	FMO2	0.000366477	1.02084205519038E-05	1.77188	0.609005	0.769904	1.16288	0.939974	-0.533816	-0.329899	1.47379	2	1	1.16288
ENSG00000095002	MSH2	0.0353104	0.00322691	4.0928	4.8017	4.54923	0.708897	-0.668807	0.507632	0.0886554	1.17644	1	2	0.708897
ENSG00000095066	HOOK2	0.00303928	0.000126447	4.81796	3.86145	4.04913	0.956512	0.846393	-0.520111	-0.25198	1.3665	2	1	0.956512
ENSG00000095203	EPB41L4B	8.25409434740798E-10	3.42106397217362E-12	3.66539	1.07369	2.54272	2.5917	1.01755	-1.0116	0.138564	2.02915	2	1	2.5917
ENSG00000095209	TMEM38B	0.0171029	0.00121519	2.79738	3.61315	3.16287	0.815772	-0.638951	0.623321	-0.0734153	1.26227	1	2	0.815772
ENSG00000095303	PTGS1	2.68090933448903E-09	1.52594227668855E-11	4.96538	2.89387	3.7899	2.0715	1.09435	-0.916626	-0.046781	2.01098	2	1	2.0715
ENSG00000095370	SH2D3C	0.0324059	0.0028755	4.35417	3.46523	3.57276	0.888937	0.716529	-0.397251	-0.262528	1.11378	2	1	0.888937
ENSG00000095383	TBC1D2	1.51884618050412E-06	2.17059780882681E-08	5.08133	3.60984	4.08267	1.47149	1.04267	-0.756343	-0.178275	1.79901	2	1	1.47149
ENSG00000095539	SEMA4G	0.00100754	3.35432447857126E-05	3.12876	1.96835	2.20181	1.1604	0.892485	-0.552122	-0.261489	1.44461	2	1	1.1604
ENSG00000095585	BLNK	5.24072344830513E-05	1.12978239909904E-06	4.30259	2.53961	3.04606	1.76297	0.969283	-0.672414	-0.20081	1.6417	2	1	1.76297
ENSG00000095917	TPSD1	0.00962781	0.000553218	1.75976	0.414895	1.29353	1.34486	0.615984	-0.683718	0.165408	1.2997	2	1	1.34486
ENSG00000096080	MRPS18A	0.0010794	3.65360336659693E-05	5.43516	6.17287	6.06587	0.737709	-0.898154	0.514776	0.309838	1.41293	3	2	0.737709
ENSG00000096092	TMEM14A	0.000667271	2.01136731906248E-05	5.28458	6.34045	5.98485	1.05587	-0.873583	0.646591	0.134622	1.52017	1	2	1.05587
ENSG00000096384	HSP90AB1	0.00158713	5.77936663370088E-05	10.5948	11.5591	11.2831	0.964334	-0.854867	0.592215	0.17805	1.44708	1	2	0.964334
ENSG00000096401	CDC5L	0.00425642	0.000193026	5.44871	6.29374	5.97591	0.845024	-0.783798	0.610502	0.0860807	1.3943	1	2	0.845024
ENSG00000096696	DSP	2.14409856831611E-09	1.17141783122018E-11	11.1315	5.27851	9.20105	5.85296	0.921469	-1.04505	0.272872	1.96652	2	1	5.85296
ENSG00000099204	ABLIM1	0.000780613	2.42234702772787E-05	5.99147	4.33859	4.711	1.65287	0.89843	-0.574096	-0.24232	1.47253	2	1	1.65287
ENSG00000099250	NRP1	0.0347871	0.00315362	6.24571	5.3754	5.71907	0.870314	0.65837	-0.525383	-0.0579322	1.18375	2	1	0.870314
ENSG00000099260	PALMD	1.88707877814857E-05	3.51960812051072E-07	5.63447	3.45457	4.82736	2.1799	0.815861	-0.878755	0.188431	1.69462	2	1	2.1799
ENSG00000099284	MACROH2A2	0.00812224	0.000436104	2.62724	1.70715	2.16358	0.920088	0.704657	-0.640166	0.0269611	1.34482	2	1	0.920088
ENSG00000099330	OCEL1	0.0356616	0.00327381	3.68377	4.39187	4.1858	0.708105	-0.684446	0.477163	0.139118	1.16161	3	2	0.708105
ENSG00000099337	KCNK6	1.83650219078511E-09	9.73707965294076E-12	3.98656	1.79452	2.89579	2.19204	1.05437	-0.965637	0.0492129	2.02001	2	1	2.19204
ENSG00000099795	NDUFB7	0.0149401	0.00100292	6.87917	7.43518	7.51411	0.634941	-0.768545	0.288616	0.438699	1.20724	3	3	0.634941
ENSG00000099812	MISP	0.00499058	0.000233707	1.09823	0.263028	0.899924	0.835199	0.578441	-0.738643	0.265723	1.31708	2	1	0.835199
ENSG00000099849	RASSF7	0.00171151	6.37532282647215E-05	3.67885	2.66484	2.89639	1.01401	0.865258	-0.555156	-0.230794	1.42041	2	1	1.01401
ENSG00000099860	GADD45B	0.0460922	0.00465189	5.0767	4.12697	4.74963	0.949728	0.533141	-0.593501	0.145146	1.12664	2	1	0.949728
ENSG00000099875	MKNK2	0.000434552	1.24438336284652E-05	6.88463	5.6814	6.11754	1.20323	0.878699	-0.672446	-0.110189	1.55114	2	1	1.20323
ENSG00000099956	SMARCB1	0.0279145	0.00234549	6.18553	6.61266	6.7774	0.591865	-0.703046	0.170805	0.507841	1.21089	3	3	0.591865
ENSG00000100003	SEC14L2	0.000751677	2.31434673851109E-05	2.78907	1.90467	2.73282	0.884398	0.518322	-0.831921	0.432445	1.35024	2	1	0.884398
ENSG00000100014	SPECC1L	0.0317626	0.00279278	0.416221	0.45654	0.595232	0.179011	-0.470055	-0.205431	0.704833	1.17489	3	3	0.179011
ENSG00000100024	UPB1	0.0462768	0.00468024	1.04712	0.43246	0.803236	0.614658	0.557493	-0.580518	0.105957	1.13801	2	1	0.614658
ENSG00000100036	SLC35E4	0.00113714	3.89593967812709E-05	3.77724	2.71137	3.30468	1.06587	0.753067	-0.739029	0.091538	1.4921	2	1	1.06587
ENSG00000100053	CRYBB3	0.000322883	8.83778148075147E-06	2.22644	0.801228	1.18594	1.42522	0.918736	-0.622947	-0.206796	1.54168	2	1	1.42522
ENSG00000100065	CARD10	0.0183957	0.00133086	3.98553	2.79506	3.25842	1.19048	0.700831	-0.555197	-0.0663204	1.25603	2	1	1.19048
ENSG00000100078	PLA2G3	1.49941362745133E-10	4.03545491293823E-13	3.43807	0.182619	1.86554	3.25545	1.07446	-1.00246	0.0712129	2.07692	2	1	3.25545
ENSG00000100097	LGALS1	0.045208	0.00449452	10.5287	11.3572	11.2626	0.828509	-0.692736	0.380457	0.257928	1.07319	3	2	0.828509
ENSG00000100099	HPS4	0.0282721	0.00238087	5.7715	6.46934	6.68609	0.914596	-0.710881	0.199752	0.482593	1.19347	3	3	0.914596
ENSG00000100100	PIK3IP1	0.029494	0.00253139	3.88413	2.93575	3.69874	0.948384	0.48015	-0.647395	0.25973	1.12754	2	1	0.948384
ENSG00000100116	GCAT	0.0319948	0.00282008	3.85617	4.77265	4.49038	0.916477	-0.688171	0.490569	0.12752	1.17874	3	2	0.916477
ENSG00000100124	ANKRD54	0.0305498	0.00264421	4.02269	4.73506	4.93297	0.910278	-0.708984	0.211515	0.467252	1.17624	3	3	0.910278
ENSG00000100142	POLR2F	0.00184294	6.97872566338156E-05	6.33608	7.55827	6.84322	1.22219	-0.720052	0.732652	-0.117264	1.4527	1	2	1.22219
ENSG00000100146	SOX10	3.95423295798094E-05	8.23709847528595E-07	5.63406	7.66872	7.17326	2.03465	-0.98945	0.647793	0.249115	1.63724	3	2	2.03465
ENSG00000100170	SLC5A1	5.44085161459715E-10	2.03541386163474E-12	2.83035	0.191259	1.72841	2.6391	1.0101	-1.02437	0.160613	2.03447	2	1	2.6391
ENSG00000100181	NA	0.00999279	0.000582259	0.712107	0.229452	0.326574	0.482655	0.78377	-0.484893	-0.229606	1.26866	2	1	0.482655
ENSG00000100197	CYP2D6	0.00683952	0.000351216	1.74878	1.00905	1.13544	0.739736	0.809802	-0.480817	-0.260297	1.29062	2	1	0.739736
ENSG00000100216	TOMM22	0.0104096	0.000613125	4.72324	5.59016	5.54522	0.866914	-0.795564	0.40019	0.338204	1.19575	3	2	0.866914
ENSG00000100246	DNAL4	0.0156559	0.0010778	2.4427	3.1417	2.98785	0.698995	-0.752932	0.477783	0.206895	1.23071	3	2	0.698995
ENSG00000100292	HMOX1	0.00264383	0.000106732	6.63785	5.34952	5.59986	1.28833	0.853031	-0.522845	-0.255494	1.37588	2	1	1.28833
ENSG00000100321	SYNGR1	0.0482961	0.00497701	5.13551	6.01463	5.89653	0.879115	-0.685398	0.387089	0.243011	1.07249	3	2	0.879115
ENSG00000100330	MTMR3	0.0260072	0.00212503	5.60722	5.02939	5.37474	0.577831	0.594343	-0.614529	0.107976	1.20887	2	1	0.577831
ENSG00000100347	SAMM50	0.0229417	0.00180664	5.40514	6.11143	6.19204	0.786897	-0.741786	0.291149	0.409044	1.15083	3	3	0.786897
ENSG00000100348	TXN2	9.53605947421635E-05	2.18151861155235E-06	4.78536	5.64364	5.47724	0.858282	-0.975468	0.597544	0.292561	1.57301	3	2	0.858282
ENSG00000100350	FOXRED2	0.0125179	0.00078498	4.48321	5.4546	5.71254	1.22933	-0.768648	0.234403	0.500758	1.26941	3	3	1.22933
ENSG00000100353	EIF3D	0.0175577	0.00125459	8.06203	8.76491	8.60072	0.702889	-0.743446	0.480353	0.194472	1.2238	3	2	0.702889
ENSG00000100368	CSF2RB	0.0204706	0.00155269	5.5076	4.31536	4.83326	1.19224	0.678123	-0.569338	-0.0274504	1.24746	2	1	1.19224
ENSG00000100372	SLC25A17	0.0395301	0.00374491	4.77396	5.39836	5.38034	0.624403	-0.706586	0.343889	0.31357	1.05047	3	2	0.624403
ENSG00000100380	ST13	0.00641345	0.000323296	4.66073	5.64373	5.42447	0.983008	-0.804848	0.51275	0.218848	1.3176	1	2	0.983008
ENSG00000100425	BRD1	0.0154474	0.00105578	6.59744	6.07132	6.48326	0.526121	0.521192	-0.683356	0.259786	1.20455	2	1	0.526121
ENSG00000100433	KCNK10	1.04036711520151E-08	7.8959932847138E-11	0.634569	0.0549512	0.29681	0.579618	1.08362	-0.890013	-0.0664661	1.97364	2	1	0.579618
ENSG00000100448	CTSG	0.00993749	0.000576178	4.76578	2.5418	3.61007	2.22397	0.700999	-0.624185	0.0123546	1.32518	2	1	2.22397
ENSG00000100503	NIN	0.0100706	0.000589176	6.71103	7.51256	7.11732	0.801526	-0.694528	0.628578	-0.0238468	1.32311	1	2	0.801526
ENSG00000100526	CDKN3	0.0347974	0.00315677	4.1782	5.30897	4.80865	1.13077	-0.642269	0.544841	0.0195937	1.18711	1	2	1.13077
ENSG00000100564	PIGH	0.0119816	0.000740063	3.70454	4.22229	3.94429	0.51775	-0.665566	0.636987	-0.0624192	1.30255	1	2	0.51775
ENSG00000100575	TIMM9	0.0221579	0.00172483	3.9404	4.8643	4.29217	0.923895	-0.59219	0.629371	-0.127092	1.22156	1	2	0.923895
ENSG00000100580	TMED8	0.00461598	0.000212438	2.38439	3.00793	2.77534	0.623537	-0.781332	0.606142	0.0885987	1.38747	3	2	0.623537
ENSG00000100605	ITPK1	0.0251508	0.00203137	5.001	5.72838	5.39972	0.727376	-0.659496	0.56622	0.0123874	1.22572	3	2	0.727376
ENSG00000100632	ERH	4.04807234579693E-05	8.45436575610512E-07	5.6041	6.37918	6.25564	0.775086	-1.00598	0.588025	0.33395	1.594	1	2	0.775086
ENSG00000100714	MTHFD1	0.00997009	0.000579594	5.04984	5.92497	5.45656	0.875129	-0.675676	0.645265	-0.0617702	1.32094	1	2	0.875129
ENSG00000100739	BDKRB1	1.67746153063002E-11	2.07673674262518E-14	1.99167	0.429251	0.817344	1.56242	1.24426	-0.819931	-0.307201	2.0642	2	1	1.56242
ENSG00000100802	C14orf93	0.00363336	0.000159197	2.98891	3.59946	3.2003	0.610556	-0.655543	0.728033	-0.176495	1.38358	1	2	0.610556
ENSG00000100823	APEX1	0.016305	0.00113887	6.8549	7.54732	7.42083	0.692419	-0.756119	0.456206	0.23474	1.21233	1	2	0.692419
ENSG00000100842	EFS	0.000253224	6.67934390775033E-06	4.44095	2.3492	3.46705	2.09175	0.813048	-0.775621	0.073376	1.58867	2	1	2.09175
ENSG00000100906	NFKBIA	0.0253283	0.00205048	8.00335	6.89582	7.37816	1.10753	0.665117	-0.559219	-0.0260089	1.22434	2	1	1.10753
ENSG00000100949	RABGGTA	0.0472927	0.00483669	5.081	4.7537	4.83959	0.327298	0.669494	-0.449456	-0.155831	1.11895	2	1	0.327298
ENSG00000100968	NFATC4	0.0251504	0.00202998	5.05759	3.83212	4.34218	1.22547	0.672425	-0.551532	-0.042103	1.22396	2	1	1.22547
ENSG00000100979	PLTP	0.0154058	0.00105024	6.01425	6.76309	7.08269	1.06844	-0.73607	0.16419	0.548425	1.2845	3	3	1.06844
ENSG00000101019	UQCC1	0.00270512	0.00011008	4.11399	4.64448	4.31213	0.530481	-0.682602	0.732184	-0.154181	1.41479	1	2	0.530481
ENSG00000101057	MYBL2	0.0286911	0.00243313	4.90717	5.88909	5.86335	0.981916	-0.729723	0.35379	0.325391	1.08351	3	2	0.981916
ENSG00000101104	PABPC1L	0.0133128	0.000855964	5.59556	6.64097	6.50875	1.04541	-0.775797	0.433406	0.280476	1.2092	3	2	1.04541
ENSG00000101132	PFDN4	0.0141862	0.000934649	3.38174	4.11649	3.72689	0.734743	-0.659575	0.62589	-0.0557279	1.28547	1	2	0.734743
ENSG00000101144	BMP7	0.000676945	2.04302757050866E-05	2.56352	0.799918	1.82014	1.76361	0.758332	-0.765176	0.116155	1.52351	2	1	1.76361
ENSG00000101197	BIRC7	0.034865	0.0031669	4.31599	5.96901	6.18913	1.87314	-0.711589	0.271014	0.401859	1.11345	3	3	1.87314
ENSG00000101213	PTK6	9.77756251455513E-07	1.33153370447973E-08	4.67994	1.90264	3.15654	2.7773	0.989431	-0.8491	-0.0190315	1.83853	2	1	2.7773
ENSG00000101230	ISM1	5.04295192741608E-05	1.08036110836021E-06	4.27806	2.21014	2.95437	2.06791	0.944545	-0.720415	-0.121213	1.66496	2	1	2.06791
ENSG00000101311	FERMT1	1.27599956076927E-08	9.89040460495078E-11	3.95685	0.922451	2.72146	3.0344	0.962565	-0.989197	0.167946	1.95176	2	1	3.0344
ENSG00000101343	CRNKL1	0.0400188	0.00381491	4.99142	5.65026	5.35045	0.658849	-0.628503	0.541837	0.00926063	1.17034	1	2	0.658849
ENSG00000101346	POFUT1	0.00585012	0.000287657	4.21307	4.62591	4.7145	0.501435	-0.816926	0.272167	0.505878	1.3228	3	3	0.501435
ENSG00000101384	JAG1	2.85057815339383E-05	5.69256375771941E-07	7.228	5.87032	6.61714	1.35768	0.859698	-0.836643	0.0964656	1.69634	2	1	1.35768
ENSG00000101412	E2F1	0.0208034	0.00158909	3.35069	4.45322	4.40171	1.10253	-0.75093	0.374981	0.32238	1.12591	3	2	1.10253
ENSG00000101444	AHCY	0.0289289	0.00246343	5.05109	5.94478	6.02693	0.97584	-0.727072	0.295436	0.389431	1.1165	3	3	0.97584
ENSG00000101457	DNTTIP1	0.0385393	0.0036202	4.96311	5.4868	5.40971	0.523698	-0.701856	0.403468	0.240749	1.10532	3	2	0.523698
ENSG00000101464	PIGU	0.00784785	0.000417569	4.83004	5.61128	5.30693	0.781242	-0.749532	0.59404	0.0706291	1.34357	1	2	0.781242
ENSG00000101557	USP14	0.0383397	0.00358983	5.80533	6.34549	6.09176	0.540162	-0.626038	0.549937	-0.00246138	1.17597	1	2	0.540162
ENSG00000101670	LIPG	0.000195068	4.95596204608576E-06	1.74443	0.522169	1.44884	1.22226	0.672801	-0.85426	0.303496	1.52706	2	1	1.22226
ENSG00000101782	RIOK3	0.0402794	0.00384734	6.42753	5.91176	6.11576	0.515773	0.648207	-0.517693	-0.0565575	1.1659	2	1	0.515773
ENSG00000101842	VSIG1	0.00745677	0.000391141	1.3736	0.647493	0.92611	0.726104	0.754174	-0.593222	-0.0762057	1.3474	2	1	0.726104
ENSG00000101856	PGRMC1	0.0264282	0.0021775	5.20433	5.41965	5.78862	0.584284	-0.562723	-0.104123	0.681721	1.24444	3	3	0.584284
ENSG00000101945	SUV39H1	0.00548571	0.000263639	3.47346	4.11566	4.08047	0.642201	-0.831559	0.420068	0.351482	1.25163	3	2	0.642201
ENSG00000101955	SRPX	0.0352823	0.0032219	5.59557	6.58694	6.25264	0.991371	-0.674048	0.499179	0.103558	1.17323	1	2	0.991371
ENSG00000102032	RENBP	0.00571691	0.000278953	6.13702	7.4218	7.28598	1.28478	-0.826277	0.448484	0.313724	1.27476	3	2	1.28478
ENSG00000102048	ASB9	0.020747	0.00158299	2.69954	3.93881	3.86937	1.23927	-0.750819	0.379947	0.316594	1.13077	1	2	1.23927
ENSG00000102054	RBBP7	0.0463869	0.00469537	6.4266	7.07832	7.02089	0.651724	-0.691914	0.366415	0.273153	1.05833	1	2	0.651724
ENSG00000102100	SLC35A2	0.0319948	0.00281947	4.12053	4.41614	4.66494	0.544413	-0.636908	0.0337956	0.598285	1.23519	3	3	0.544413
ENSG00000102103	PQBP1	0.00565878	0.000275355	5.9467	6.42408	6.47682	0.530115	-0.827236	0.326566	0.454018	1.28125	3	3	0.530115
ENSG00000102158	MAGT1	0.0412566	0.0039651	5.28026	5.64095	5.72452	0.444255	-0.691936	0.223885	0.436068	1.128	1	3	0.444255
ENSG00000102172	SMS	1.62295607234447E-05	2.96583909226476E-07	5.20558	6.27162	5.96587	1.06603	-1.00112	0.694082	0.207885	1.6952	1	2	1.06603
ENSG00000102195	GPR50	0.0126522	0.000796124	0.205805	0.150019	0.721145	0.571126	-0.302102	-0.419393	0.781408	1.2008	3	3	0.571126
ENSG00000102225	CDK16	0.000921289	2.97528204520336E-05	6.83628	7.31872	7.39225	0.555967	-0.906434	0.334724	0.523892	1.43033	3	3	0.555967
ENSG00000102287	GABRE	9.37433319127147E-10	4.1129756690442E-12	3.50192	1.31082	2.19705	2.1911	1.12482	-0.908763	-0.0862369	2.03359	2	1	2.1911
ENSG00000102302	FGD1	0.0161978	0.00112734	4.61577	5.17224	5.40371	0.787934	-0.734254	0.167595	0.542716	1.27697	3	3	0.787934
ENSG00000102309	PIN4	0.0355078	0.00324823	2.44537	2.96572	3.00724	0.561871	-0.712934	0.295162	0.375605	1.08854	1	3	0.561871
ENSG00000102312	PORCN	0.0240047	0.00191421	4.7386	3.95469	4.25562	0.783911	0.685906	-0.539638	-0.0691769	1.22554	2	1	0.783911
ENSG00000102316	MAGED2	0.009424	0.000535674	6.89259	7.76724	7.87307	0.980473	-0.798352	0.309986	0.444082	1.24243	3	3	0.980473
ENSG00000102349	KLF8	1.19089154286564E-07	1.30127561202349E-09	3.82198	1.9217	2.56905	1.90028	1.08252	-0.805294	-0.162187	1.88782	2	1	1.90028
ENSG00000102384	CENPI	0.0018519	7.02759512023976E-05	3.33294	4.45453	3.97566	1.12159	-0.79917	0.664598	0.0396298	1.46377	1	2	1.12159
ENSG00000102390	PBDC1	0.0497299	0.0051676	6.53678	7.08564	6.83416	0.548861	-0.612189	0.529894	0.00659598	1.14208	1	2	0.548861
ENSG00000102471	NDFIP2	0.00220978	8.60575975671233E-05	5.00359	4.04106	4.4574	0.962528	0.790093	-0.661777	-0.0337758	1.45187	2	1	0.962528
ENSG00000102554	KLF5	5.68069004471137E-09	3.79161139812795E-11	7.50383	4.20118	6.13818	3.30266	0.97806	-0.997001	0.161369	1.97506	2	1	3.30266
ENSG00000102595	UGGT2	0.0350223	0.003191	4.91278	5.59461	5.20932	0.681822	-0.592034	0.587278	-0.0791405	1.17931	1	2	0.681822
ENSG00000102738	MRPS31	0.0441766	0.00434585	4.9142	5.49064	4.93968	0.576442	-0.382887	0.630839	-0.338072	1.01373	1	2	0.576442
ENSG00000102743	SLC25A15	0.0317306	0.00278825	3.42701	4.02191	3.86801	0.5949	-0.699463	0.467274	0.165436	1.16674	3	2	0.5949
ENSG00000102858	MGRN1	0.0149045	0.000998819	6.07145	6.51458	6.5991	0.527659	-0.764924	0.265261	0.461769	1.22669	3	3	0.527659
ENSG00000102882	MAPK3	0.00792804	0.000423116	6.15832	5.55066	5.81951	0.607654	0.728901	-0.618319	-0.0222511	1.34722	2	1	0.607654
ENSG00000102886	GDPD3	3.48031888389984E-08	3.15660314316462E-10	4.82773	2.73264	3.40105	2.09509	1.11254	-0.804619	-0.192976	1.91716	2	1	2.09509
ENSG00000102890	ELMO3	1.02106405945075E-06	1.40425162659957E-08	4.60967	2.91175	3.7564	1.69792	0.961215	-0.874794	0.038549	1.83601	2	1	1.69792
ENSG00000102891	MT4	0.00700556	0.00036144	2.21956	0.43661	0.681259	1.78295	0.812632	-0.460769	-0.286038	1.2734	2	1	1.78295
ENSG00000102900	NUP93	0.0194279	0.00144365	4.51553	5.17354	5.04254	0.65801	-0.74248	0.458018	0.21903	1.2005	1	2	0.65801
ENSG00000102901	CENPT	0.00260763	0.000105131	5.97517	5.06745	5.2999	0.907722	0.841315	-0.560086	-0.201216	1.4014	2	1	0.907722
ENSG00000102921	N4BP1	0.0018233	6.87000889574791E-05	6.30061	5.54087	5.68579	0.759738	0.869611	-0.530443	-0.26339	1.40005	2	1	0.759738
ENSG00000102934	PLLP	0.0220481	0.00171247	0.932477	0.441152	0.643741	0.491325	0.681599	-0.556273	-0.0458589	1.23787	2	1	0.491325
ENSG00000102935	ZNF423	0.0441948	0.00435257	4.11132	3.04114	3.44251	1.07018	0.648048	-0.504066	-0.071972	1.15211	2	1	1.07018
ENSG00000102967	DHODH	0.0109604	0.000656931	1.56486	2.11297	2.0293	0.548106	-0.785095	0.45469	0.265449	1.23979	3	2	0.548106
ENSG00000102978	POLR2C	0.0090583	0.000507154	5.2459	5.66232	5.56632	0.416425	-0.784622	0.504892	0.207603	1.28951	1	2	0.416425
ENSG00000103018	CYB5B	0.00240918	9.49898639349093E-05	4.4439	5.02819	4.76904	0.584282	-0.782053	0.664328	0.0228215	1.44638	1	2	0.584282
ENSG00000103034	NDRG4	1.99111303960306E-10	5.78749618573395E-13	4.46828	1.27481	2.89601	3.19347	1.07801	-0.993931	0.0579122	2.07194	2	1	3.19347
ENSG00000103044	HAS3	2.25026549890181E-05	4.31811632230861E-07	4.06723	1.69358	3.44277	2.37365	0.733727	-0.90646	0.302227	1.64019	2	1	2.37365
ENSG00000103047	TANGO6	0.0230146	0.00181424	4.78789	5.31198	4.83223	0.524098	-0.430281	0.67143	-0.337068	1.10171	1	2	0.524098
ENSG00000103056	SMPD3	1.55124332152716E-08	1.2691838996239E-10	2.97995	0.50037	1.23422	2.47958	1.13422	-0.795871	-0.22465	1.93009	2	1	2.47958
ENSG00000103067	ESRP2	3.07046841138807E-11	4.54504690026763E-14	4.89574	1.02883	3.38274	3.86691	1.01921	-1.06878	0.202246	2.08799	2	1	3.86691
ENSG00000103089	FA2H	0.000654068	1.96980878601065E-05	1.2462	0.351344	0.624736	0.894853	0.884337	-0.628363	-0.166208	1.5127	2	1	0.894853
ENSG00000103121	CMC2	0.0448479	0.0044382	1.82307	2.35708	2.14673	0.534013	-0.641388	0.511184	0.0571776	1.15257	1	2	0.534013
ENSG00000103160	HSDL1	0.00426149	0.000193371	3.49656	4.11121	3.96773	0.614646	-0.823307	0.531838	0.215492	1.35514	1	2	0.614646
ENSG00000103194	USP10	0.0471344	0.0048167	6.42664	6.87153	6.6177	0.444893	-0.5708	0.570151	-0.0808016	1.14095	1	2	0.444893
ENSG00000103222	ABCC1	0.0204288	0.00154827	6.16189	5.35612	5.67845	0.805774	0.690397	-0.554599	-0.0565698	1.245	2	1	0.805774
ENSG00000103249	CLCN7	0.00871364	0.000478645	7.31761	7.89988	8.06999	0.752379	-0.787275	0.228862	0.525718	1.31299	3	3	0.752379
ENSG00000103253	HAGHL	0.0128529	0.000812562	3.43427	4.42929	4.14792	0.995017	-0.753032	0.519312	0.159533	1.27234	3	2	0.995017
ENSG00000103260	METRN	0.00699765	0.000360844	3.854	5.34607	4.66836	1.49207	-0.730112	0.628747	0.0115441	1.35886	3	2	1.49207
ENSG00000103275	UBE2I	0.00381485	0.000168997	5.47027	6.00503	5.89601	0.534761	-0.834052	0.517843	0.242231	1.35189	1	2	0.534761
ENSG00000103353	UBFD1	0.0471824	0.00482415	4.0051	4.42099	4.55553	0.550424	-0.672203	0.184382	0.46148	1.13368	3	3	0.550424
ENSG00000103363	ELOB	0.00205308	7.8849778517277E-05	3.30512	3.93125	4.0168	0.71168	-0.87376	0.330946	0.495536	1.3693	3	3	0.71168
ENSG00000103423	DNAJA3	0.00171151	6.38431778692406E-05	4.38543	5.14113	4.90569	0.755699	-0.844241	0.604635	0.15323	1.44888	1	2	0.755699
ENSG00000103429	BFAR	0.000292688	7.89304180454311E-06	5.89963	6.923	6.62853	1.02337	-0.917012	0.636554	0.189521	1.55357	1	2	1.02337
ENSG00000103485	QPRT	0.00892544	0.000494363	4.01171	5.11681	5.51567	1.50396	-0.777468	0.198444	0.550675	1.32814	3	3	1.50396
ENSG00000103495	MAZ	0.0140155	0.000919253	7.89868	8.25155	8.59578	0.697093	-0.66917	0.00524794	0.663172	1.33234	3	3	0.697093
ENSG00000103512	NOMO1	0.0186412	0.00135664	4.15314	4.76577	4.83259	0.679444	-0.756198	0.299173	0.414286	1.17048	1	3	0.679444
ENSG00000103546	SLC6A2	9.31864914362132E-06	1.61513888698787E-07	0.999253	0.151201	0.896693	0.848052	0.638908	-0.949957	0.446757	1.58886	2	1	0.848052
ENSG00000103876	FAH	0.0345106	0.00311981	4.68208	5.38452	5.36055	0.702441	-0.71642	0.351335	0.314894	1.06776	3	2	0.702441
ENSG00000103888	CEMIP	0.0370601	0.0034381	3.76985	3.24859	2.78492	0.984935	0.621862	-0.0226584	-0.595966	1.21783	2	1	0.984935
ENSG00000103942	HOMER2	0.0012257	4.25876066084385E-05	3.5325	2.14306	2.6395	1.38944	0.842767	-0.64063	-0.110618	1.4834	2	1	1.38944
ENSG00000103994	ZNF106	0.00936372	0.000530483	6.81207	7.95342	7.9275	1.14134	-0.8027	0.387203	0.360183	1.1899	1	2	1.14134
ENSG00000104055	TGM5	1.92236613121013E-09	1.02440653993865E-11	4.70797	0.763439	2.44504	3.94453	1.10247	-0.916064	-0.0555384	2.01853	2	1	3.94453
ENSG00000104140	RHOV	5.35239344077155E-11	1.06598426799735E-13	5.00403	0.991099	3.47163	4.01293	1.00503	-1.0666	0.213944	2.07164	2	1	4.01293
ENSG00000104147	OIP5	0.0116997	0.000716349	2.29027	3.40272	3.25525	1.11245	-0.783335	0.441316	0.278974	1.22465	1	2	1.11245
ENSG00000104267	CA2	0.00019219	4.87250987504482E-06	5.41248	3.52715	4.49982	1.88533	0.831466	-0.774724	0.0539328	1.60619	2	1	1.88533
ENSG00000104299	INTS9	0.0188472	0.00137565	4.03841	4.71924	4.38913	0.680837	-0.663589	0.594303	-0.0156147	1.25789	3	2	0.680837
ENSG00000104324	CPQ	0.00641345	0.000323196	6.35543	7.57736	6.90283	1.22193	-0.688584	0.671783	-0.0791686	1.36037	1	2	1.22193
ENSG00000104331	BPNT2	0.0115167	0.000702981	5.13713	5.63883	5.49711	0.501701	-0.759464	0.523544	0.161128	1.28301	3	2	0.501701
ENSG00000104341	LAPTM4B	0.00615329	0.000307201	5.27813	6.44716	6.20795	1.16903	-0.810206	0.503544	0.234727	1.31375	3	2	1.16903
ENSG00000104356	POP1	0.0101556	0.000595574	3.20763	3.73822	3.80781	0.600183	-0.793016	0.302997	0.446734	1.23975	3	3	0.600183
ENSG00000104361	NIPAL2	0.0242616	0.00193784	4.89672	3.69319	4.41166	1.20352	0.598481	-0.618255	0.108097	1.21674	2	1	1.20352
ENSG00000104368	PLAT	0.0225559	0.00176473	4.53784	6.33006	5.74978	1.79222	-0.707213	0.51465	0.119041	1.22186	3	2	1.79222
ENSG00000104413	ESRP1	5.59547873725704E-06	9.14106898889823E-08	5.99193	3.66838	5.24864	2.32355	0.802595	-0.921854	0.250953	1.72445	2	1	2.32355
ENSG00000104419	NDRG1	7.19375033025781E-06	1.20425037824856E-07	7.40793	5.6273	6.88803	1.78063	0.776903	-0.924827	0.280042	1.70173	2	1	1.78063
ENSG00000104432	IL7	0.020336	0.00153795	2.66909	1.81419	1.60969	1.0594	0.739938	-0.236324	-0.469853	1.20979	2	1	1.0594
ENSG00000104442	ARMC1	2.13691557551177E-05	4.08910263265386E-07	3.81343	4.67539	4.47997	0.861961	-1.01043	0.646887	0.271135	1.65732	1	2	0.861961
ENSG00000104447	TRPS1	4.41140207475743E-07	5.55640050324706E-09	6.77077	4.8879	5.59015	1.88287	1.04476	-0.810452	-0.118525	1.85521	2	1	1.88287
ENSG00000104611	SH2D4A	0.000755493	2.32812828835683E-05	3.36447	1.57915	2.72518	1.78531	0.716064	-0.783324	0.179163	1.49939	2	1	1.78531
ENSG00000104687	GSR	0.00221619	8.64262513951805E-05	5.77885	6.59805	6.09015	0.819206	-0.693555	0.737785	-0.149628	1.43134	1	2	0.819206
ENSG00000104689	TNFRSF10A	0.000311181	8.45037378005478E-06	3.63576	2.00817	2.64346	1.62758	0.878681	-0.697079	-0.0820195	1.57576	2	1	1.62758
ENSG00000104691	UBXN8	0.00324083	0.000137462	3.60278	4.6202	4.35925	1.01742	-0.831335	0.553734	0.198496	1.38507	3	2	1.01742
ENSG00000104722	NEFM	0.000964307	3.16240204831088E-05	3.02253	1.05451	2.68861	1.96802	0.583849	-0.814179	0.346642	1.39803	2	1	1.96802
ENSG00000104763	ASAH1	0.00131827	4.65488862146244E-05	6.66889	8.01624	7.40709	1.34735	-0.801222	0.688137	0.0147789	1.48936	1	2	1.34735
ENSG00000104833	TUBB4A	0.0115167	0.000702499	4.14784	5.81537	6.70865	2.56081	-0.739011	0.128103	0.592608	1.33162	3	3	2.56081
ENSG00000104881	PPP1R13L	4.48136403408671E-11	8.20144133700873E-14	6.24251	3.17425	4.88304	3.06827	1.05715	-1.03782	0.128922	2.09497	2	1	3.06827
ENSG00000104892	KLC3	1.85655049163583E-10	5.29643535669603E-13	4.57457	1.01386	3.02792	3.5607	1.0352	-1.0276	0.139196	2.06281	2	1	3.5607
ENSG00000104979	C19orf53	0.000308543	8.35380488376237E-06	7.2419	7.81365	7.87144	0.629547	-0.950643	0.380829	0.51541	1.46605	3	3	0.629547
ENSG00000105011	ASF1B	0.00513717	0.000242093	3.13569	4.2824	4.20425	1.14671	-0.834456	0.429617	0.343465	1.26407	3	2	1.14671
ENSG00000105048	TNNT1	0.000344715	9.51952445283212E-06	4.27863	1.97021	2.69348	2.30842	0.903718	-0.648726	-0.162317	1.55244	2	1	2.30842
ENSG00000105088	OLFM2	3.88654034671516E-06	6.14005593584294E-08	6.49596	4.49797	5.65761	1.99799	0.881661	-0.891787	0.137524	1.77345	2	1	1.99799
ENSG00000105131	EPHX3	8.32497899187565E-12	7.26832342352246E-15	5.2759	1.37214	3.50583	3.90376	1.08283	-1.04911	0.116152	2.13194	2	1	3.90376
ENSG00000105135	ILVBL	0.0436042	0.00427078	5.47242	6.00017	6.40425	0.931835	-0.625951	0.0504305	0.568317	1.19427	3	3	0.931835
ENSG00000105141	CASP14	7.91860623601773E-09	5.75418151503065E-11	5.90995	0.975972	3.87167	4.93398	0.973228	-0.992567	0.161135	1.9658	2	1	4.93398
ENSG00000105146	AURKC	0.0434057	0.00424521	2.23164	1.7481	1.79157	0.483546	0.69747	-0.370279	-0.274295	1.06775	2	1	0.483546
ENSG00000105197	TIMM50	0.00376658	0.00016625	4.91443	6.11173	5.90039	1.1973	-0.839037	0.502018	0.265303	1.34106	3	2	1.1973
ENSG00000105220	GPI	0.0169146	0.0011968	7.33232	7.96841	7.97126	0.638945	-0.765439	0.354861	0.359883	1.12532	3	3	0.638945
ENSG00000105287	PRKD2	0.0021035	8.09561634609987E-05	6.25909	5.46245	5.8232	0.796638	0.78321	-0.673294	-0.0137307	1.4565	2	1	0.796638
ENSG00000105289	TJP3	1.81506177983716E-08	1.52416449916786E-10	2.22658	0.396315	0.702333	1.83026	1.16783	-0.689944	-0.379326	1.85778	2	1	1.83026
ENSG00000105327	BBC3	0.0290274	0.0024765	2.30102	3.10288	3.10209	0.801866	-0.729001	0.340693	0.339638	1.06969	3	2	0.801866
ENSG00000105329	TGFB1	0.00516515	0.000243975	5.73398	4.96727	5.23355	0.766709	0.784696	-0.588796	-0.111786	1.37349	2	1	0.766709
ENSG00000105364	MRPL4	0.0435735	0.00426283	6.31051	6.79471	6.82757	0.517059	-0.698455	0.294497	0.361887	1.06034	3	3	0.517059
ENSG00000105388	CEACAM5	1.35272684426195E-05	2.42104465344547E-07	3.01661	0.497372	1.89557	2.51924	0.873612	-0.855544	0.104153	1.72916	2	1	2.51924
ENSG00000105427	CNFN	4.00933329998533E-07	5.01760142236295E-09	8.91865	3.60996	6.74722	5.30869	0.913714	-0.93672	0.156824	1.85043	2	1	5.30869
ENSG00000105492	SIGLEC6	0.0332813	0.00297963	2.13198	0.968429	1.40176	1.16355	0.668086	-0.517895	-0.0762051	1.18598	2	1	1.16355
ENSG00000105514	RAB3D	3.39587116968274E-06	5.26434975168817E-08	5.3598	3.68451	4.45468	1.67529	0.960412	-0.832933	-0.00848908	1.79335	2	1	1.67529
ENSG00000105518	TMEM205	0.0251565	0.00203251	5.21621	5.80492	5.793	0.588707	-0.73909	0.355244	0.333097	1.09433	3	2	0.588707
ENSG00000105523	FAM83E	0.0101105	0.000592631	0.422816	0.0683925	0.299228	0.354424	0.614752	-0.680589	0.163065	1.29534	2	1	0.354424
ENSG00000105607	GCDH	0.02582	0.00210557	4.48977	5.13426	5.11288	0.644487	-0.737076	0.360968	0.324541	1.09804	3	2	0.644487
ENSG00000105609	LILRB5	0.0436042	0.00427076	3.34717	2.31027	2.75867	1.0369	0.630849	-0.528326	-0.0270486	1.15917	2	1	1.0369
ENSG00000105619	TFPT	0.0122136	0.000761783	5.00922	5.6772	5.69137	0.682148	-0.786489	0.355722	0.379949	1.16644	3	3	0.682148
ENSG00000105655	ISYNA1	0.0201191	0.00151559	5.84894	6.81069	6.75085	0.961753	-0.752735	0.384292	0.313545	1.13703	3	2	0.961753
ENSG00000105671	DDX49	0.0105542	0.000624912	5.50063	5.97142	6.26384	0.763209	-0.731971	0.100337	0.6173	1.34927	3	3	0.763209
ENSG00000105676	ARMC6	0.015111	0.00102087	4.98201	5.55683	5.51829	0.574822	-0.771574	0.396617	0.318298	1.16819	3	2	0.574822
ENSG00000105699	LSR	0.0121312	0.000752243	5.83436	4.23789	5.16264	1.59647	0.644266	-0.65071	0.0994021	1.29498	2	1	1.59647
ENSG00000105700	KXD1	0.0012569	4.39083182360715E-05	6.41222	6.82048	6.78474	0.408261	-0.897355	0.47483	0.354692	1.37219	3	2	0.408261
ENSG00000105793	GTPBP10	0.0192528	0.00142701	2.51857	3.01713	2.72001	0.49856	-0.611305	0.630682	-0.109474	1.24199	1	2	0.49856
ENSG00000105819	PMPCB	0.00780896	0.000414449	5.89218	6.53689	6.07559	0.644711	-0.589841	0.708929	-0.220363	1.29877	1	2	0.644711
ENSG00000105880	DLX5	6.38943830013807E-06	1.05241044237391E-07	5.07306	2.73168	3.7551	2.34139	0.959502	-0.80838	-0.0356392	1.76788	2	1	2.34139
ENSG00000105889	STEAP1B	0.0276212	0.00231118	3.71463	5.88823	4.75907	2.1736	-0.626399	0.586317	-0.0436772	1.21272	1	2	2.1736
ENSG00000105993	DNAJB6	3.93723430201457E-05	8.18049542780506E-07	3.87961	2.95716	3.36684	0.922455	0.912536	-0.775762	-0.0259505	1.6883	2	1	0.922455
ENSG00000106003	LFNG	0.00916886	0.000516137	4.90261	3.68831	4.20556	1.2143	0.727646	-0.604346	-0.036965	1.33199	2	1	1.2143
ENSG00000106049	HIBADH	0.00542211	0.000259898	5.81162	6.99026	6.6551	1.17864	-0.800209	0.553003	0.168205	1.35321	1	2	1.17864
ENSG00000106100	NOD1	0.0452024	0.00449275	4.84645	4.3618	4.52327	0.484653	0.657797	-0.484587	-0.103984	1.14238	2	1	0.484653
ENSG00000106123	EPHB6	3.59535728735408E-09	2.1675100451268E-11	5.35283	2.18523	3.8426	3.16761	1.03121	-0.969831	0.0771668	2.00104	2	1	3.16761
ENSG00000106144	CASP2	0.0301784	0.00260231	4.71706	5.10452	5.05185	0.38746	-0.720489	0.407811	0.25442	1.1283	3	2	0.38746
ENSG00000106153	CHCHD2	0.0075963	0.000399891	7.00068	7.59802	7.53819	0.597337	-0.811634	0.437132	0.312054	1.24877	3	2	0.597337
ENSG00000106245	BUD31	0.0470066	0.00479352	6.36827	6.90906	6.80429	0.54079	-0.681043	0.417105	0.204352	1.09815	3	2	0.54079
ENSG00000106258	CYP3A5	2.25306069247784E-07	2.61349219091923E-09	2.03795	0.258631	0.975694	1.77932	1.04222	-0.840432	-0.0817257	1.88265	2	1	1.77932
ENSG00000106266	SNX8	0.0349254	0.00317708	5.23026	5.97985	5.97514	0.74959	-0.715766	0.337113	0.330494	1.05288	3	2	0.74959
ENSG00000106290	TAF6	0.00172536	6.44988579852794E-05	5.52206	6.24449	6.05591	0.722427	-0.857535	0.574646	0.200796	1.43218	3	2	0.722427
ENSG00000106302	HYAL4	6.43353150590496E-06	1.06140456806969E-07	2.0066	0.218157	0.739555	1.78845	1.02194	-0.712936	-0.207156	1.73488	2	1	1.78845
ENSG00000106305	AIMP2	0.0033731	0.000144616	6.13928	6.95128	6.76415	0.812006	-0.835029	0.537266	0.221011	1.3723	3	2	0.812006
ENSG00000106344	RBM28	0.0126453	0.000794668	3.99997	4.60296	4.28674	0.602985	-0.668668	0.629822	-0.0511284	1.29849	1	2	0.602985
ENSG00000106397	PLOD3	0.0125131	0.000783745	6.74711	7.96623	7.83132	1.21911	-0.781174	0.426934	0.29325	1.20811	3	2	1.21911
ENSG00000106399	RPA3	0.00558829	0.000270036	3.98699	4.91236	4.58735	0.925374	-0.77954	0.587916	0.107636	1.36746	1	2	0.925374
ENSG00000106400	ZNHIT1	0.00360441	0.000157443	4.86166	5.533	5.45094	0.671334	-0.847673	0.47078	0.309639	1.31845	3	2	0.671334
ENSG00000106477	CEP41	0.0058696	0.000289878	1.71198	2.58901	2.13751	0.877028	-0.710807	0.661364	-0.0450383	1.37217	1	2	0.877028
ENSG00000106526	ACTR3C	0.00217296	8.42140802045202E-05	1.95857	0.949882	1.13994	1.00869	0.86268	-0.524562	-0.26318	1.38724	2	1	1.00869
ENSG00000106554	CHCHD3	0.0089521	0.00049608	4.06406	5.05372	4.5901	0.989658	-0.711917	0.624362	-0.00163872	1.33628	1	2	0.989658
ENSG00000106591	MRPL32	0.0467929	0.00476417	4.3494	4.86375	4.84121	0.514343	-0.692829	0.344536	0.299074	1.03736	1	2	0.514343
ENSG00000106609	TMEM248	0.0397307	0.0037682	6.48243	6.97074	6.84465	0.488302	-0.683806	0.456513	0.162077	1.14032	1	2	0.488302
ENSG00000106610	NA	0.0264179	0.00217485	4.43233	5.18287	4.76598	0.750545	-0.613162	0.600822	-0.0734915	1.21398	1	2	0.750545
ENSG00000106638	TBL2	0.0215151	0.00165724	4.21217	4.78068	4.73673	0.568507	-0.747633	0.389931	0.301997	1.13756	3	2	0.568507
ENSG00000106686	SPATA6L	0.000233293	6.09037266294294E-06	2.44545	1.37181	1.6597	1.07364	0.92998	-0.629085	-0.211026	1.55906	2	1	1.07364
ENSG00000106789	CORO2A	3.71256079250537E-05	7.62375897481321E-07	3.17853	1.69499	2.42117	1.48354	0.889709	-0.801525	0.0263201	1.69123	2	1	1.48354
ENSG00000106829	TLE4	0.000964307	3.16366236090791E-05	5.44515	4.31751	4.99263	1.12764	0.734531	-0.760476	0.134584	1.49501	2	1	1.12764
ENSG00000106948	AKNA	0.0311303	0.00271456	5.69145	4.74153	5.07876	0.949922	0.67777	-0.513682	-0.090705	1.19145	2	1	0.949922
ENSG00000106976	DNM1	0.0345106	0.00312011	5.53218	4.33343	4.53283	1.19875	0.707805	-0.417673	-0.230465	1.12548	2	1	1.19875
ENSG00000107201	RIGI	0.000423823	1.20550522360321E-05	1.92141	0.952941	1.19058	0.968469	0.915734	-0.601024	-0.22885	1.51676	2	1	0.968469
ENSG00000107438	PDLIM1	2.06889951145805E-07	2.38873369150475E-09	7.11958	5.61662	6.46027	1.50295	0.945707	-0.933626	0.121294	1.87933	2	1	1.50295
ENSG00000107485	GATA3	1.55707338587908E-06	2.23780059225813E-08	5.01974	2.63568	3.81479	2.38406	0.95515	-0.866086	0.0346629	1.82124	2	1	2.38406
ENSG00000107554	DNMBP	0.00423643	0.000192005	5.04121	4.4108	4.58595	0.630409	0.813592	-0.55745	-0.176506	1.37104	2	1	0.630409
ENSG00000107651	SEC23IP	0.0173107	0.00123182	5.60783	6.0229	5.67713	0.415071	-0.487857	0.68273	-0.292406	1.17059	1	2	0.415071
ENSG00000107719	PALD1	0.00101102	3.36860537026802E-05	4.60523	3.26396	3.81217	1.34127	0.830311	-0.67451	-0.0594433	1.50482	2	1	1.34127
ENSG00000107731	UNC5B	0.000216004	5.5518183941137E-06	5.2012	3.90858	4.41459	1.29262	0.88973	-0.706879	-0.0818687	1.59661	2	1	1.29262
ENSG00000107736	CDH23	0.00104374	3.50573152692959E-05	3.76292	2.16574	2.70872	1.59719	0.855065	-0.635511	-0.128767	1.49058	2	1	1.59719
ENSG00000107738	VSIR	0.000280012	7.50155415302569E-06	4.05536	2.90155	3.3922	1.15381	0.866679	-0.719157	-0.0447847	1.58584	2	1	1.15381
ENSG00000107833	NPM3	0.0358561	0.00330037	4.87186	5.50838	5.63463	0.762769	-0.704694	0.241295	0.428929	1.13362	3	3	0.762769
ENSG00000107957	SH3PXD2A	0.0141266	0.000929203	6.2966	5.43633	5.86721	0.860275	0.673058	-0.615215	0.0300438	1.28827	2	1	0.860275
ENSG00000107968	MAP3K8	0.00702144	0.000363015	5.43662	4.18007	4.45934	1.25655	0.800231	-0.509258	-0.218222	1.30949	2	1	1.25655
ENSG00000108091	CCDC6	0.00220619	8.58581605450303E-05	5.95849	5.2367	5.56715	0.721782	0.779036	-0.673984	-0.0087687	1.45302	2	1	0.721782
ENSG00000108106	UBE2S	7.09760425798994E-05	1.575929463032E-06	2.84847	3.97427	3.8461	1.1258	-0.99579	0.546649	0.371048	1.54244	3	2	1.1258
ENSG00000108175	ZMIZ1	0.0467369	0.00475199	7.32336	6.86488	7.1854	0.45848	0.510976	-0.601328	0.176256	1.1123	2	1	0.45848
ENSG00000108179	PPIF	0.00209343	8.05122547330392E-05	5.89845	4.65708	5.22564	1.24137	0.781051	-0.675895	-0.00859966	1.45695	2	1	1.24137
ENSG00000108244	KRT23	5.49879234127886E-09	3.61100584366466E-11	5.8675	1.35315	3.43412	4.51435	1.06715	-0.926979	-0.0077468	1.99413	2	1	4.51435
ENSG00000108309	RUNDC3A	0.00645011	0.000325665	2.53814	1.24464	1.80459	1.2935	0.742757	-0.622406	-0.0314356	1.36516	2	1	1.2935
ENSG00000108352	RAPGEFL1	6.32397140660301E-11	1.32756424188566E-13	6.18174	3.36413	4.50639	2.81761	1.15726	-0.936088	-0.0874426	2.09335	2	1	2.81761
ENSG00000108379	WNT3	1.87084265167102E-06	2.70888509688613E-08	2.42003	0.955193	1.55928	1.46483	0.997942	-0.814516	-0.067067	1.81246	2	1	1.46483
ENSG00000108384	RAD51C	0.0119922	0.000741044	4.78492	5.62987	5.13181	0.844958	-0.639654	0.654495	-0.10834	1.29415	1	2	0.844958
ENSG00000108424	KPNB1	0.00319587	0.000134953	6.99764	7.72655	7.26443	0.728912	-0.672126	0.727863	-0.159718	1.39999	1	2	0.728912
ENSG00000108576	SLC6A4	0.000426454	1.2143067226626E-05	0.697857	0.102588	0.157897	0.595269	0.939149	-0.500702	-0.366918	1.43985	2	1	0.595269
ENSG00000108602	ALDH3A1	1.68515957180712E-09	8.75325108619803E-12	4.30097	0.796638	2.50254	3.50433	1.06612	-0.957156	0.0277731	2.02328	2	1	3.50433
ENSG00000108639	SYNGR2	0.00313494	0.000131111	6.75322	5.7072	6.22948	1.04601	0.745568	-0.680126	0.0317189	1.42569	2	1	1.04601
ENSG00000108813	DLX4	0.00345817	0.000149101	2.7475	1.56355	2.07479	1.18394	0.771628	-0.645701	-0.0336833	1.41733	2	1	1.18394
ENSG00000108828	VAT1	0.00380726	0.000168435	7.30172	8.06951	7.7872	0.767789	-0.791759	0.61002	0.0945936	1.40178	3	2	0.767789
ENSG00000108839	ALOX12	7.4881304335279E-07	9.89523103364786E-09	3.09824	0.513208	1.41844	2.58503	1.04511	-0.787141	-0.145521	1.83225	2	1	2.58503
ENSG00000108846	ABCC3	0.00555067	0.000267554	4.43365	3.44615	3.57126	0.987506	0.826144	-0.461674	-0.298517	1.28782	2	1	0.987506
ENSG00000108924	HLF	0.0220691	0.00171535	2.75424	1.39788	2.10704	1.35636	0.63792	-0.599653	0.0473975	1.23757	2	1	1.35636
ENSG00000108950	FAM20A	0.00718211	0.000372444	4.43386	3.41026	3.64972	1.0236	0.796948	-0.515156	-0.208198	1.3121	2	1	1.0236
ENSG00000109062	NHERF1	0.00319585	0.000134608	6.50347	5.68135	5.95241	0.822119	0.812408	-0.595793	-0.131502	1.4082	2	1	0.822119
ENSG00000109101	FOXN1	8.32497899187565E-12	7.61786214134385E-15	5.07397	0.587925	2.97724	4.48604	1.09339	-1.04068	0.0959528	2.13407	2	1	4.48604
ENSG00000109158	GABRA4	0.000525452	1.54569530989723E-05	0.227993	0.0236769	0.0353835	0.204316	0.93374	-0.473369	-0.392747	1.40711	2	1	0.204316
ENSG00000109182	CWH43	1.64868408964512E-11	1.99673764759475E-14	6.49934	1.22159	4.67463	5.27775	0.985369	-1.09503	0.266098	2.0804	2	1	5.27775
ENSG00000109184	DCUN1D4	0.0385683	0.00362554	4.42742	5.06883	4.76018	0.641404	-0.621195	0.553729	-0.0116386	1.17492	1	2	0.641404
ENSG00000109255	NMU	4.01502922168682E-09	2.47944765550008E-11	3.50717	0.794148	2.16257	2.71302	1.0429	-0.957558	0.0514532	2.00046	2	1	2.71302
ENSG00000109265	CRACD	0.00168643	6.26806313060959E-05	4.71364	6.15738	5.92577	1.44374	-0.87744	0.513616	0.290451	1.39106	3	2	1.44374
ENSG00000109445	ZNF330	0.0125341	0.000786332	5.63756	6.24933	6.25321	0.615655	-0.785159	0.363004	0.370297	1.15546	1	3	0.615655
ENSG00000109452	INPP4B	0.030689	0.00266039	5.45519	6.37376	6.46761	1.01242	-0.722558	0.288966	0.392311	1.11487	1	3	1.01242
ENSG00000109472	CPE	0.0155048	0.00106283	5.9691	4.87949	5.29841	1.08962	0.71237	-0.560888	-0.0713551	1.27326	2	1	1.08962
ENSG00000109534	GAR1	0.00614516	0.00030663	3.1368	3.65761	3.60412	0.520808	-0.822606	0.444619	0.314469	1.26723	1	2	0.520808
ENSG00000109654	TRIM2	0.00413719	0.00018684	2.04005	3.28358	2.79174	1.24354	-0.777923	0.621293	0.0678735	1.39922	1	2	1.24354
ENSG00000109667	SLC2A9	0.00582129	0.000285548	4.07634	2.85367	3.47117	1.22267	0.715995	-0.657947	0.0359448	1.37394	2	1	1.22267
ENSG00000109684	CLNK	0.0319883	0.00281779	1.22726	0.581766	0.68636	0.645496	0.713672	-0.418671	-0.235191	1.13234	2	1	0.645496
ENSG00000109686	SH3D19	0.0255784	0.00207899	5.98982	5.15134	5.5247	0.838483	0.660894	-0.562673	-0.0178385	1.22357	2	1	0.838483
ENSG00000109743	BST1	0.0388067	0.0036555	3.64303	4.5495	4.42153	0.906467	-0.701908	0.400162	0.24458	1.10207	1	2	0.906467
ENSG00000109805	NCAPG	0.0218441	0.00169257	3.77859	4.84369	4.50529	1.06511	-0.710773	0.513168	0.124295	1.22394	1	2	1.06511
ENSG00000109971	HSPA8	0.000917547	2.94851582034675E-05	8.29197	9.05949	8.92459	0.767525	-0.901059	0.538576	0.285544	1.43964	1	2	0.767525
ENSG00000110002	VWA5A	0.0041082	0.000185309	4.42333	3.23904	3.51483	1.1843	0.825069	-0.532576	-0.216411	1.35765	2	1	1.1843
ENSG00000110063	DCPS	0.000383618	1.07271696021915E-05	3.93616	4.69721	4.77056	0.834404	-0.943323	0.380669	0.508272	1.45159	3	3	0.834404
ENSG00000110080	ST3GAL4	0.000161683	4.01640720510419E-06	6.94999	8.15636	8.20221	1.25222	-0.975098	0.430125	0.483526	1.45862	3	3	1.25222
ENSG00000110104	CCDC86	0.00153451	5.55784941892856E-05	4.41871	4.75743	5.3118	0.893087	-0.689515	-0.11615	0.822257	1.51177	3	3	0.893087
ENSG00000110315	RNF141	0.0380622	0.00355668	4.40348	3.9471	4.21676	0.456376	0.575483	-0.589904	0.0986925	1.16539	2	1	0.456376
ENSG00000110328	GALNT18	0.0149585	0.00100563	4.49012	3.48547	4.1167	1.00465	0.608244	-0.653932	0.139107	1.26218	2	1	1.00465
ENSG00000110400	NECTIN1	9.12190991491159E-10	3.97714879485326E-12	6.13129	3.23695	5.00154	2.89434	0.982061	-1.03105	0.196279	2.01311	2	1	2.89434
ENSG00000110442	COMMD9	0.0369884	0.00343046	4.52624	4.79723	5.07402	0.547785	-0.60704	-0.00410152	0.611728	1.21877	3	3	0.547785
ENSG00000110675	ELMOD1	2.28505014077067E-08	1.96796222695289E-10	3.92682	0.476665	1.34565	3.45016	1.14321	-0.756822	-0.278267	1.90003	2	1	3.45016
ENSG00000110723	EXPH5	3.49107718679919E-11	5.45256513353661E-14	5.88723	2.02535	3.85602	3.86188	1.12143	-0.990537	0.0106128	2.11197	2	1	3.86188
ENSG00000110756	HPS5	0.0260565	0.00212977	6.39385	7.59266	7.584	1.19881	-0.736802	0.347496	0.339664	1.0843	1	2	1.19881
ENSG00000110799	VWF	0.0433029	0.004231	6.6002	5.61376	5.74957	0.986449	0.694202	-0.39387	-0.244065	1.08807	2	1	0.986449
ENSG00000110871	COQ5	0.0104999	0.000620805	5.38773	6.05274	5.64311	0.665015	-0.632259	0.669152	-0.132486	1.30141	1	2	0.665015
ENSG00000110900	TSPAN11	0.00140939	5.02595055881793E-05	2.78744	1.43974	2.13646	1.3477	0.767044	-0.71566	0.0508529	1.4827	2	1	1.3477
ENSG00000110917	MLEC	0.00998634	0.000581614	4.2614	5.18846	4.94293	0.927057	-0.771705	0.51975	0.177705	1.29146	1	2	0.927057
ENSG00000110955	ATP5F1B	0.0128029	0.000808022	9.02363	9.63288	9.49023	0.60925	-0.763558	0.493698	0.199332	1.25726	3	2	0.60925
ENSG00000111110	PPM1H	0.000116989	2.7865044192146E-06	2.34521	3.64471	3.4906	1.29949	-0.979902	0.541481	0.361067	1.52138	1	2	1.29949
ENSG00000111196	MAGOHB	0.0114137	0.000693005	3.4505	4.00627	3.99412	0.555767	-0.790781	0.380983	0.355371	1.17176	3	2	0.555767
ENSG00000111206	FOXM1	0.0179826	0.00129463	4.53765	5.496	5.60494	1.0673	-0.758204	0.297806	0.417854	1.17606	3	3	1.0673
ENSG00000111231	GPN3	0.0385393	0.00362027	3.63286	4.31566	3.8361	0.682805	-0.520496	0.615095	-0.182469	1.13559	1	2	0.682805
ENSG00000111247	RAD51AP1	0.00453804	0.000207629	2.88156	3.78753	3.55551	0.905975	-0.815718	0.543057	0.195081	1.35878	1	2	0.905975
ENSG00000111261	MANSC1	0.026451	0.00218123	3.99504	2.94283	3.42648	1.05222	0.65328	-0.566518	-0.00583045	1.2198	2	1	1.05222
ENSG00000111275	ALDH2	0.000101394	2.35229380170922E-06	4.45483	2.58579	3.224	1.86904	0.932262	-0.694236	-0.138849	1.6265	2	1	1.86904
ENSG00000111319	SCNN1A	4.86818754292448E-12	2.62689923550649E-15	5.03421	1.1826	3.01284	3.8516	1.14285	-1.01094	0.0125136	2.15379	2	1	3.8516
ENSG00000111344	RASAL1	3.43980486878989E-10	1.16647489898678E-12	4.42267	1.04128	2.44488	3.38138	1.1316	-0.926819	-0.072379	2.05842	2	1	3.38138
ENSG00000111371	SLC38A1	0.0350411	0.00319516	5.00374	3.5787	4.2936	1.42504	0.619088	-0.566459	0.0282929	1.18555	2	1	1.42504
ENSG00000111405	ENDOU	1.32131063815043E-07	1.4757883379062E-09	2.97996	0.469601	1.86078	2.51036	0.9575	-0.9367	0.113015	1.8942	2	1	2.51036
ENSG00000111424	VDR	0.00109119	3.70034768615487E-05	3.87548	2.81359	3.37319	1.06189	0.770824	-0.728424	0.0616606	1.49925	2	1	1.06189
ENSG00000111432	FZD10	3.07740212365775E-07	3.71581834962446E-09	3.73317	1.13563	2.61584	2.59754	0.933323	-0.931451	0.131192	1.86477	2	1	2.59754
ENSG00000111481	COPZ1	2.06579157163582E-05	3.92520413816044E-07	5.8658	6.58251	6.7048	0.838994	-1.02653	0.368009	0.605951	1.63248	3	3	0.838994
ENSG00000111639	MRPL51	0.00134983	4.79303182910985E-05	6.78181	7.60943	7.43108	0.827623	-0.877725	0.553543	0.245104	1.43127	3	2	0.827623
ENSG00000111640	GAPDH	0.039425	0.00373284	8.23234	8.98224	8.79699	0.749898	-0.68638	0.451485	0.170397	1.13787	3	2	0.749898
ENSG00000111652	COPS7A	0.012929	0.000819833	6.02512	6.47049	6.44088	0.445374	-0.781814	0.401561	0.322886	1.18338	3	2	0.445374
ENSG00000111665	CDCA3	0.0147674	0.000987429	2.00078	2.85216	2.70567	0.851372	-0.764199	0.454476	0.244798	1.21868	3	2	0.851372
ENSG00000111716	LDHB	0.028189	0.00237311	0.343224	0.61541	0.677738	0.334515	-0.719284	0.233816	0.452066	1.17135	3	3	0.334515
ENSG00000111817	DSE	0.00070271	2.1408865016505E-05	4.11901	3.16531	3.4558	0.953701	0.882028	-0.625966	-0.166638	1.50799	2	1	0.953701
ENSG00000111845	PAK1IP1	0.000748712	2.30320234795734E-05	5.78484	6.79964	6.46693	1.0148	-0.872392	0.638247	0.142967	1.51064	1	2	1.0148
ENSG00000111846	GCNT2	0.0307055	0.00266347	5.04104	6.54169	6.50311	1.50064	-0.724987	0.35124	0.32357	1.07623	1	2	1.50064
ENSG00000111863	ADTRP	0.0149981	0.00100985	2.4175	1.54432	2.02166	0.873182	0.648833	-0.628706	0.0696882	1.27754	2	1	0.873182
ENSG00000111906	HDDC2	0.0453274	0.00452347	4.74407	5.38181	5.28853	0.637746	-0.689687	0.395959	0.237163	1.08565	1	2	0.637746
ENSG00000111907	TPD52L1	0.000676945	2.0441710517166E-05	5.06617	2.82648	4.01521	2.23969	0.785617	-0.745974	0.0669245	1.53159	2	1	2.23969
ENSG00000112033	PPARD	0.0063862	0.000321235	6.28153	5.62195	5.73398	0.659575	0.813642	-0.482424	-0.2623	1.29607	2	1	0.659575
ENSG00000112081	SRSF3	0.0285363	0.00241386	5.24513	5.61612	5.60546	0.370987	-0.730097	0.355266	0.324078	1.08536	3	2	0.370987
ENSG00000112118	MCM3	0.00153451	5.55884783926775E-05	5.43551	6.33641	6.16987	0.900907	-0.878042	0.531335	0.270802	1.40938	3	2	0.900907
ENSG00000112183	RBM24	0.045775	0.0046014	1.37318	0.573063	0.992178	0.800116	0.592777	-0.557913	0.0448386	1.15069	2	1	0.800116
ENSG00000112242	E2F3	0.00960535	0.000550118	3.77669	4.76015	4.36448	0.983462	-0.733926	0.591315	0.0581368	1.32524	1	2	0.983462
ENSG00000112297	CRYBG1	4.00800983143336E-07	5.00515814884562E-09	7.05034	4.23053	5.40331	2.81981	1.02513	-0.840494	-0.064565	1.86562	2	1	2.81981
ENSG00000112304	ACOT13	0.00241972	9.5536021182968E-05	3.00014	4.01869	3.16052	1.01855	-0.550803	0.780482	-0.341177	1.33128	1	2	1.01855
ENSG00000112312	GMNN	0.00454324	0.000207989	4.83714	6.02922	5.4064	1.19207	-0.718649	0.67522	-0.0530317	1.39387	1	2	1.19207
ENSG00000112378	PERP	4.16810068258769E-11	7.51595289410526E-14	8.883	4.84157	7.51173	4.04143	0.970657	-1.08758	0.272291	2.05824	2	1	4.04143
ENSG00000112406	HECA	0.000133477	3.23309810033695E-06	5.7274	4.64462	5.11206	1.08278	0.885733	-0.741081	-0.0387834	1.62681	2	1	1.08278
ENSG00000112473	SLC39A7	0.0132782	0.000852671	6.53284	7.08889	6.97056	0.55605	-0.764914	0.48066	0.215589	1.24557	3	2	0.55605
ENSG00000112494	UNC93A	1.11386671318563E-10	2.77080950166298E-13	3.7955	0.173852	1.74803	3.62165	1.13332	-0.951837	-0.0455069	2.08516	2	1	3.62165
ENSG00000112514	CUTA	5.16742654270097E-05	1.1111997544456E-06	6.66457	7.7873	7.53006	1.12273	-0.98552	0.632963	0.262134	1.61848	3	2	1.12273
ENSG00000112559	MDFI	2.1332753236097E-05	4.07489525202917E-07	5.10186	2.88083	4.15027	2.22103	0.852641	-0.852777	0.121962	1.70542	2	1	2.22103
ENSG00000112578	BYSL	0.0165281	0.00115946	4.93387	5.70006	5.79479	0.860917	-0.762899	0.294982	0.425777	1.18868	3	3	0.860917
ENSG00000112619	PRPH2	0.0203734	0.00154188	1.36669	0.629952	1.14966	0.736735	0.551449	-0.654256	0.196272	1.20571	2	1	0.736735
ENSG00000112699	GMDS	0.00678108	0.000346756	5.085	5.76859	5.51456	0.683594	-0.763076	0.590912	0.0877477	1.35399	1	2	0.683594
ENSG00000112742	TTK	0.0287426	0.0024406	3.16563	4.10734	3.55433	0.941709	-0.593509	0.605576	-0.0985777	1.19909	1	2	0.941709
ENSG00000112984	KIF20A	0.00604384	0.000300598	3.52528	4.63714	4.43052	1.11186	-0.81409	0.493286	0.250335	1.30738	3	2	1.11186
ENSG00000112992	NNT	0.00106707	3.60707451688797E-05	5.82468	6.80614	6.36852	0.98146	-0.811947	0.691818	0.0212985	1.50377	1	2	0.98146
ENSG00000112996	MRPS30	5.03929701552718E-05	1.07822185578214E-06	5.16179	5.97765	5.43674	0.815864	-0.770935	0.866344	-0.219173	1.63728	1	2	0.815864
ENSG00000113013	HSPA9	0.0275692	0.00230464	5.84395	6.51457	6.32284	0.670614	-0.703412	0.487098	0.146729	1.19051	1	2	0.670614
ENSG00000113068	PFDN1	0.0278508	0.00233519	4.93633	5.27738	5.36067	0.424342	-0.718677	0.227541	0.45863	1.17731	3	3	0.424342
ENSG00000113161	HMGCR	0.00660477	0.000334512	6.26572	5.30599	5.5504	0.959725	0.797073	-0.529637	-0.191774	1.32671	2	1	0.959725
ENSG00000113302	IL12B	0.0152298	0.00103121	0.548098	0.11052	0.199447	0.437578	0.757748	-0.470059	-0.220538	1.22781	2	1	0.437578
ENSG00000113328	CCNG1	0.000971927	3.20691632881948E-05	5.77769	6.85819	6.39779	1.08051	-0.824402	0.684824	0.0417464	1.50923	1	2	1.08051
ENSG00000113360	DROSHA	0.0118631	0.000730191	6.14898	6.86845	6.59251	0.719463	-0.728807	0.573127	0.0738046	1.30193	1	2	0.719463
ENSG00000113389	NPR3	0.000537531	1.58846261019322E-05	3.27093	1.5005	2.02807	1.77042	0.89322	-0.628441	-0.175002	1.52166	2	1	1.77042
ENSG00000113430	IRX4	1.3738100633859E-09	6.65533995611641E-12	3.55648	0.517538	2.75022	3.03894	0.870133	-1.0719	0.354894	1.94203	2	1	3.03894
ENSG00000113569	NUP155	0.0310629	0.00270534	5.67661	6.24198	5.8217	0.565363	-0.510482	0.635926	-0.216291	1.14641	1	2	0.565363
ENSG00000113583	C5orf15	0.00895837	0.000497673	4.65793	5.33909	5.45357	0.795642	-0.798123	0.287326	0.46975	1.26787	3	3	0.795642
ENSG00000113645	WWC1	0.0239703	0.00190893	3.95892	2.89206	3.43528	1.06686	0.639214	-0.590501	0.0356438	1.22971	2	1	1.06686
ENSG00000113712	CSNK1A1	0.0112369	0.000679548	7.14948	6.45744	6.63895	0.692034	0.765527	-0.513839	-0.178283	1.27937	2	1	0.692034
ENSG00000113811	SELENOK	0.00962238	0.000552647	4.48621	5.05983	4.91301	0.573615	-0.775834	0.516402	0.18566	1.29224	3	2	0.573615
ENSG00000113812	ACTR8	0.00161427	5.90863702074077E-05	5.17384	5.89663	5.76913	0.72279	-0.877227	0.524786	0.277471	1.40201	1	2	0.72279
ENSG00000113845	TIMMDC1	0.0216403	0.00167095	6.02195	6.50059	6.32659	0.47864	-0.698559	0.535321	0.0867633	1.23388	1	2	0.47864
ENSG00000113905	HRG	0.0143006	0.000945266	0.286114	0.0429555	0.0687564	0.243158	0.772879	-0.419731	-0.293186	1.19261	2	1	0.243158
ENSG00000113916	BCL6	0.00284839	0.00011729	5.56759	4.60564	5.31556	0.961955	0.612688	-0.757978	0.253573	1.37067	2	1	0.961955
ENSG00000114021	NIT2	0.0326516	0.00290434	3.84237	4.41021	4.28517	0.567834	-0.704191	0.44691	0.193437	1.1511	3	2	0.567834
ENSG00000114023	FAM162A	0.029592	0.00254298	6.0404	5.3778	5.43706	0.662607	0.725147	-0.384728	-0.285458	1.10988	2	1	0.662607
ENSG00000114054	PCCB	0.00114417	3.92311198130113E-05	4.12951	4.86447	4.72404	0.734959	-0.889001	0.542512	0.268987	1.43151	3	2	0.734959
ENSG00000114115	RBP1	0.000521465	1.52835375466567E-05	3.89268	2.2606	3.51928	1.63208	0.640078	-0.826535	0.304534	1.46661	2	1	1.63208
ENSG00000114200	BCHE	0.0167765	0.00118392	3.81028	6.19161	6.04764	2.38133	-0.764807	0.389476	0.319692	1.15428	3	2	2.38133
ENSG00000114251	WNT5A	0.000379883	1.05920692330893E-05	3.95135	2.30779	3.24689	1.64356	0.779663	-0.779614	0.111325	1.55928	2	1	1.64356
ENSG00000114270	COL7A1	3.83724000209336E-06	6.05184261283967E-08	6.73964	4.23141	5.75411	2.50822	0.863176	-0.903256	0.169117	1.76643	2	1	2.50822
ENSG00000114378	HYAL1	3.53115766389253E-05	7.21323249783193E-07	3.61172	1.75793	2.61907	1.85379	0.904671	-0.789429	-0.00246633	1.6941	2	1	1.85379
ENSG00000114383	TUSC2	0.0136437	0.000884951	4.03728	4.58252	4.39076	0.545234	-0.730754	0.551466	0.100507	1.28222	3	2	0.545234
ENSG00000114405	CEP15	0.00989498	0.000573363	2.58203	3.5778	2.82555	0.995767	-0.556325	0.703901	-0.248134	1.26023	1	2	0.995767
ENSG00000114416	FXR1	0.0157545	0.00108589	5.41208	6.04949	5.80177	0.63741	-0.710046	0.562068	0.0676824	1.27211	1	2	0.63741
ENSG00000114529	C3orf52	0.00176758	6.64651929211737E-05	2.95384	1.72022	2.00526	1.23361	0.863236	-0.555857	-0.227971	1.41909	2	1	1.23361
ENSG00000114547	ROPN1B	0.00105268	3.54709925256777E-05	3.29932	5.36921	5.06411	2.06989	-0.898862	0.516849	0.308178	1.41571	1	2	2.06989
ENSG00000114631	PODXL2	0.0133148	0.00085645	4.02172	5.80475	5.045	1.78303	-0.706927	0.58724	0.0357955	1.29417	3	2	1.78303
ENSG00000114638	UPK1B	0.0118017	0.000724295	1.56634	0.406361	1.62862	1.22226	0.377755	-0.712281	0.43628	1.14856	2	3	1.22226
ENSG00000114654	EFCC1	0.0278807	0.00234182	2.17826	1.18755	1.81187	0.990713	0.574451	-0.619069	0.133057	1.19352	2	1	0.990713
ENSG00000114686	MRPL3	0.0349248	0.00317609	6.00057	6.61772	6.33353	0.617142	-0.635389	0.551593	0.00499716	1.18698	1	2	0.617142
ENSG00000114739	ACVR2B	0.00586571	0.00028937	1.76982	2.49378	2.1575	0.723956	-0.733913	0.640406	0.0020205	1.37432	1	2	0.723956
ENSG00000114767	RRP9	0.0459067	0.00462453	4.56786	5.18873	5.04876	0.620869	-0.678417	0.433585	0.182891	1.112	3	2	0.620869
ENSG00000114771	AADAC	0.000728793	2.23800281064513E-05	0.827947	0.0856202	0.271411	0.742327	0.895351	-0.59149	-0.219362	1.48684	2	1	0.742327
ENSG00000114779	ABHD14B	0.00313055	0.00013051	3.75292	4.59845	4.36397	0.845534	-0.828245	0.567092	0.18014	1.39534	3	2	0.845534
ENSG00000114784	EIF1B	0.0312779	0.00273096	6.9757	7.46013	7.48031	0.504611	-0.723385	0.317353	0.360696	1.08408	3	3	0.504611
ENSG00000114812	VIPR1	6.07424702005301E-08	5.98437869399686E-10	3.66198	0.924842	2.09784	2.73713	1.05038	-0.875295	-0.0500453	1.92568	2	1	2.73713
ENSG00000114861	FOXP1	0.0174603	0.00124388	3.23978	2.30676	2.64127	0.933019	0.713596	-0.543309	-0.092672	1.2569	2	1	0.933019
ENSG00000114902	SPCS1	0.000114719	2.72007816453905E-06	5.57171	6.38355	6.41492	0.843211	-0.986036	0.434532	0.489429	1.47546	3	3	0.843211
ENSG00000114956	DGUOK	0.000129233	3.11292558649426E-06	6.85392	7.46542	7.33369	0.6115	-0.961501	0.606314	0.268571	1.56781	1	2	0.6115
ENSG00000114999	TTL	0.0332813	0.00297968	3.96012	4.5169	4.40329	0.556777	-0.705327	0.438026	0.204727	1.14335	1	2	0.556777
ENSG00000115008	IL1A	0.0358245	0.00329551	2.31957	0.848419	1.92464	1.47115	0.509197	-0.624742	0.204794	1.13394	2	1	1.47115
ENSG00000115053	NCL	0.0486258	0.0050239	8.34746	8.80361	8.87502	0.527561	-0.68467	0.251138	0.397656	1.08233	3	3	0.527561
ENSG00000115085	ZAP70	0.04529	0.00451365	4.08305	2.89013	3.35852	1.19292	0.640904	-0.509963	-0.0580897	1.15087	2	1	1.19292
ENSG00000115107	STEAP3	0.0066214	0.000335561	3.33647	2.49092	2.97768	0.845542	0.67509	-0.678742	0.100615	1.35383	2	1	0.845542
ENSG00000115112	TFCP2L1	3.84013042149241E-07	4.78517705121915E-09	3.10619	0.87188	2.13356	2.23431	0.933308	-0.925333	0.124215	1.85864	2	1	2.23431
ENSG00000115129	TP53I3	0.00641345	0.000323053	5.07104	4.05085	4.62466	1.02019	0.683268	-0.675505	0.0887383	1.35877	2	1	1.02019
ENSG00000115163	CENPA	0.0162897	0.00113636	2.14916	2.99318	3.04654	0.897381	-0.766798	0.325609	0.394673	1.16147	3	3	0.897381
ENSG00000115204	MPV17	0.0291712	0.00249786	4.6227	5.06448	5.08437	0.461667	-0.727999	0.31777	0.364834	1.09283	3	3	0.461667
ENSG00000115221	ITGB6	8.67800283239237E-09	6.49285387933329E-11	2.75806	0.534665	2.25143	2.2234	0.816716	-1.05589	0.390019	1.87261	2	1	2.2234
ENSG00000115307	AUP1	0.0090718	0.000508959	6.76045	7.0246	7.16927	0.408828	-0.750758	0.126221	0.606506	1.35726	3	3	0.408828
ENSG00000115353	TACR1	0.000212229	5.44909861334068E-06	1.28932	0.376162	0.684408	0.913157	0.911284	-0.675179	-0.139651	1.58646	2	1	0.913157
ENSG00000115361	ACADL	0.0200752	0.00151066	1.16187	0.244087	0.887955	0.917782	0.554282	-0.654362	0.19356	1.20864	2	1	0.917782
ENSG00000115380	EFEMP1	0.0205826	0.00156491	6.01711	4.98599	4.89413	1.12299	0.750216	-0.306179	-0.400297	1.15051	2	1	1.12299
ENSG00000115484	CCT4	0.00895837	0.000498357	6.99129	7.64053	7.55077	0.64924	-0.798814	0.453579	0.280437	1.25239	1	2	0.64924
ENSG00000115486	GGCX	0.0120236	0.00074395	3.75104	3.96976	4.3031	0.552067	-0.618791	-0.0884364	0.719861	1.33865	3	3	0.552067
ENSG00000115488	NEU2	9.53698305497454E-09	7.16120753670443E-11	5.35147	0.415536	2.65878	4.93593	1.06301	-0.915738	-0.0164529	1.97875	2	1	4.93593
ENSG00000115526	CHST10	0.000728071	2.23382717591911E-05	3.40095	4.31554	4.32753	0.926583	-0.923043	0.422521	0.440163	1.36321	1	3	0.926583
ENSG00000115541	HSPE1	0.000254188	6.73165129499694E-06	3.77641	4.74847	4.39226	0.97206	-0.894639	0.688169	0.108161	1.58281	1	2	0.97206
ENSG00000115590	IL1R2	0.0230057	0.00181291	4.50475	2.96922	3.8334	1.53553	0.61749	-0.610737	0.0804944	1.22823	2	1	1.53553
ENSG00000115594	IL1R1	0.0194453	0.00144613	6.35613	5.27001	5.57486	1.08612	0.727165	-0.500096	-0.155627	1.22726	2	1	1.08612
ENSG00000115598	IL1RL2	4.99492276551135E-10	1.82648374139441E-12	3.15601	0.700146	1.6449	2.45586	1.14403	-0.901017	-0.114301	2.04505	2	1	2.45586
ENSG00000115602	IL1RL1	0.000416386	1.17599102925615E-05	3.14143	1.22783	2.24714	1.9136	0.799472	-0.760983	0.0702232	1.56046	2	1	1.9136
ENSG00000115604	IL18R1	0.0059385	0.00029424	3.09167	1.78494	2.22742	1.30673	0.780174	-0.578831	-0.118653	1.359	2	1	1.30673
ENSG00000115616	SLC9A2	0.00010267	2.38466557460526E-06	0.764949	0.0932667	0.297334	0.671683	0.944985	-0.669961	-0.179316	1.61495	2	1	0.671683
ENSG00000115641	FHL2	0.041576	0.00400699	4.3633	3.81475	4.50959	0.694847	0.241053	-0.623616	0.471651	1.09527	2	3	0.694847
ENSG00000115661	STK16	0.0108025	0.000644731	3.95042	4.32345	4.33739	0.386967	-0.79377	0.350473	0.393229	1.187	3	3	0.386967
ENSG00000115705	TPO	0.0304674	0.00263462	1.25321	0.462998	0.564005	0.790208	0.720565	-0.403303	-0.259647	1.12387	2	1	0.790208
ENSG00000115738	ID2	0.00236042	9.28770035412031E-05	6.33631	5.21297	5.95573	1.12334	0.666818	-0.747632	0.187618	1.41445	2	1	1.12334
ENSG00000115844	DLX2	0.0034799	0.000150318	1.33469	0.400475	0.980074	0.934217	0.676705	-0.72025	0.146438	1.39696	2	1	0.934217
ENSG00000115884	SDC1	1.42682551545626E-08	1.14050806892698E-10	7.50246	4.5574	6.34359	2.94506	0.950336	-0.993731	0.185357	1.94407	2	1	2.94506
ENSG00000115944	COX7A2L	0.00967873	0.000557186	5.17362	5.60497	5.80879	0.635167	-0.757523	0.152785	0.582911	1.34043	3	3	0.635167
ENSG00000115946	PNO1	0.000276034	7.36278186854618E-06	4.65296	5.37748	5.26239	0.724527	-0.947062	0.553174	0.314863	1.50024	1	2	0.724527
ENSG00000115963	RND3	0.0191399	0.00140834	6.43206	5.58852	6.25464	0.843538	0.508071	-0.671953	0.259875	1.18002	2	1	0.843538
ENSG00000115993	TRAK2	0.0110813	0.000666584	6.23821	7.11251	6.84525	0.874303	-0.755991	0.537285	0.141952	1.29328	1	2	0.874303
ENSG00000116031	CD207	0.000132663	3.2098242006297E-06	2.46496	0.693925	1.93469	1.77104	0.722449	-0.851841	0.251084	1.57429	2	1	1.77104
ENSG00000116032	GRIN3B	0.0011121	3.78621029653819E-05	1.43788	0.357297	0.893487	1.08058	0.786211	-0.714379	0.0302219	1.50059	2	1	1.08058
ENSG00000116035	VAX2	0.00147212	5.29720024772308E-05	2.04241	2.54549	3.30258	1.26017	-0.704037	-0.0974501	0.815409	1.51945	3	3	1.26017
ENSG00000116106	EPHA4	0.0238584	0.00189938	3.74263	2.66005	3.24883	1.08258	0.624202	-0.602688	0.0645851	1.22689	2	1	1.08258
ENSG00000116120	FARSB	0.0141266	0.000929176	4.55138	5.21384	5.01686	0.662463	-0.743545	0.5227	0.146174	1.26625	1	2	0.662463
ENSG00000116133	DHCR24	0.00172872	6.467116060449E-05	5.56914	4.2551	5.20269	1.31405	0.639154	-0.773751	0.245133	1.41291	2	1	1.31405
ENSG00000116141	MARK1	0.0194908	0.00145346	4.10281	2.84245	3.84605	1.26036	0.503332	-0.671427	0.264013	1.17476	2	1	1.26036
ENSG00000116161	CACYBP	0.00110934	3.77384073842422E-05	4.63287	5.61636	5.1846	0.983491	-0.813676	0.687203	0.0283019	1.50088	1	2	0.983491
ENSG00000116176	TPSG1	0.00461618	0.000212571	1.44061	0.392383	0.623297	1.04822	0.822169	-0.521846	-0.225773	1.34402	2	1	1.04822
ENSG00000116199	FAM20B	0.00198382	7.57092757769511E-05	4.65498	5.32495	5.09282	0.669976	-0.827322	0.620126	0.118606	1.44745	1	2	0.669976
ENSG00000116251	RPL22	0.0101872	0.000597975	1.60417	2.45216	2.37184	0.847988	-0.794513	0.424663	0.309185	1.21918	3	2	0.847988
ENSG00000116260	QSOX1	0.0174748	0.00124584	5.99837	5.15352	5.46605	0.844847	0.710015	-0.548616	-0.0830253	1.25863	2	1	0.844847
ENSG00000116285	ERRFI1	0.0286604	0.00242844	5.52144	4.64474	4.86245	0.876695	0.708492	-0.466832	-0.174969	1.17532	2	1	0.876695
ENSG00000116288	PARK7	0.001253	4.37157563756272E-05	6.53087	7.28874	7.22884	0.757871	-0.898065	0.469539	0.361449	1.3676	3	2	0.757871
ENSG00000116521	SCAMP3	0.000811563	2.54678319893522E-05	6.30875	7.10591	7.04479	0.797159	-0.916515	0.477585	0.370703	1.3941	3	2	0.797159
ENSG00000116525	TRIM62	0.0291929	0.00250183	4.60208	3.92826	3.92287	0.679204	0.728451	-0.335972	-0.344483	1.07293	2	1	0.679204
ENSG00000116584	ARHGEF2	0.00565706	0.000274814	5.98595	6.90791	6.42857	0.921953	-0.710227	0.665141	-0.0499339	1.37537	3	2	0.921953
ENSG00000116586	LAMTOR2	0.0251382	0.00202764	6.39943	7.10717	7.10304	0.707744	-0.739323	0.347978	0.341634	1.0873	3	2	0.707744
ENSG00000116649	SRM	0.000423823	1.20126493841019E-05	7.37659	8.26901	8.09909	0.892413	-0.927241	0.565331	0.281148	1.49257	3	2	0.892413
ENSG00000116670	MAD2L2	0.0347974	0.00315796	5.27618	5.90368	5.89714	0.627496	-0.716072	0.339299	0.328302	1.05537	3	2	0.627496
ENSG00000116761	CTH	0.0445274	0.0043933	3.3445	4.46154	4.30296	1.11703	-0.691721	0.394783	0.24054	1.0865	3	2	1.11703
ENSG00000116857	TMEM9	0.00583225	0.000286464	3.74147	4.23546	4.55662	0.815147	-0.758621	0.0950237	0.650023	1.40864	3	3	0.815147
ENSG00000116871	MAP7D1	0.0202002	0.00152333	7.57579	7.00955	7.40174	0.566238	0.558779	-0.652179	0.186568	1.21096	2	1	0.566238
ENSG00000116906	GNPAT	0.0367404	0.00340153	6.06404	6.56382	6.16809	0.499783	-0.476448	0.631884	-0.245705	1.10833	1	2	0.499783
ENSG00000116918	TSNAX	0.021569	0.00166313	4.07168	4.61331	4.31871	0.541632	-0.629795	0.608121	-0.0651999	1.23792	1	2	0.541632
ENSG00000116984	MTR	0.0222339	0.00173308	5.7017	6.18272	6.1372	0.481021	-0.744424	0.397848	0.289741	1.14227	1	2	0.481021
ENSG00000116990	MYCL	3.52930316088863E-07	4.36936014105062E-09	3.64318	1.67346	2.21428	1.96971	1.08787	-0.742157	-0.239689	1.83003	2	1	1.96971
ENSG00000117016	RIMS3	6.44021134372327E-08	6.43050492120071E-10	2.27522	0.807865	1.47682	1.46735	1.03351	-0.891947	-0.014144	1.92546	2	1	1.46735
ENSG00000117114	ADGRL2	2.53358060004414E-06	3.78441498822397E-08	5.96171	4.16814	4.83138	1.79356	1.01207	-0.781883	-0.118495	1.79396	2	1	1.79356
ENSG00000117118	SDHB	0.0105881	0.000627204	6.90484	7.55187	7.4634	0.647028	-0.788872	0.446998	0.278017	1.23587	1	2	0.647028
ENSG00000117122	MFAP2	0.00557785	0.000269315	4.59248	4.18219	5.43318	1.25099	-0.128849	-0.575744	0.786843	1.36259	3	3	1.25099
ENSG00000117153	KLHL12	0.024287	0.00194254	4.37145	4.98814	4.78273	0.616685	-0.700145	0.515731	0.110737	1.21588	1	2	0.616685
ENSG00000117222	RBBP5	0.00151254	5.47114144623789E-05	4.64742	5.27027	4.93865	0.622851	-0.756346	0.719708	-0.0661772	1.47605	1	2	0.622851
ENSG00000117262	GPR89B	0.0462406	0.00467338	2.98639	3.54821	3.39192	0.561817	-0.668262	0.45808	0.144742	1.12634	1	2	0.561817
ENSG00000117308	GALE	0.0214523	0.00165124	3.98568	4.81367	4.83152	0.845838	-0.749558	0.338846	0.362305	1.11186	3	3	0.845838
ENSG00000117394	SLC2A1	9.81323036011234E-07	1.34167322180457E-08	7.83805	5.2617	7.06541	2.57635	0.816062	-0.961623	0.282936	1.77769	2	1	2.57635
ENSG00000117400	MPL	1.99397297998847E-05	3.77264238597237E-07	2.06934	0.547278	0.880159	1.52206	1.0142	-0.642364	-0.280067	1.65656	2	1	1.52206
ENSG00000117407	ARTN	0.0083485	0.00045342	1.55445	0.600671	1.14197	0.953776	0.668718	-0.665407	0.0917475	1.33413	2	1	0.953776
ENSG00000117419	ERI3	0.00962238	0.000552335	5.05477	5.53303	5.55801	0.503241	-0.800271	0.345533	0.405376	1.20565	3	3	0.503241
ENSG00000117425	PTCH2	0.0101704	0.000596715	3.10857	1.86212	1.87058	1.24645	0.797639	-0.375948	-0.367984	1.17359	2	1	1.24645
ENSG00000117507	NA	0.0191797	0.00141524	0.512913	0.256911	0.10579	0.407123	0.700869	-0.105058	-0.580803	1.28167	2	1	0.407123
ENSG00000117525	F3	0.00898365	0.000500972	4.78808	3.06472	4.2905	1.72336	0.586345	-0.700901	0.214685	1.28725	2	1	1.72336
ENSG00000117533	VAMP4	0.0428942	0.00417675	2.44318	3.0536	2.4604	0.610413	-0.376005	0.63311	-0.347549	1.00912	1	2	0.610413
ENSG00000117543	DPH5	0.0289001	0.00245942	4.01052	4.54654	4.23179	0.536018	-0.593202	0.605231	-0.0984908	1.19843	1	2	0.536018
ENSG00000117593	DARS2	0.00106707	3.60666502124941E-05	4.61269	5.6801	5.11421	1.0674	-0.769866	0.73046	-0.0649457	1.50033	1	2	1.0674
ENSG00000117595	IRF6	2.03673670807947E-10	6.05799036770724E-13	4.88396	1.13439	3.78392	3.74957	0.914443	-1.0866	0.327384	2.00104	2	1	3.74957
ENSG00000117597	UTP25	0.0432771	0.00422666	4.11255	4.80789	4.6668	0.695339	-0.68675	0.425833	0.200083	1.11258	1	2	0.695339
ENSG00000117632	STMN1	0.000854259	2.69916018433344E-05	6.33177	7.84511	7.51487	1.51334	-0.896384	0.567373	0.247958	1.46376	1	2	1.51334
ENSG00000117640	MTFR1L	0.0154388	0.00105409	5.00112	5.64432	5.44259	0.643203	-0.733737	0.526926	0.131536	1.26066	3	2	0.643203
ENSG00000117650	NEK2	0.0104256	0.000614492	2.89806	3.98722	3.54721	1.08916	-0.728818	0.588463	0.0562884	1.31728	1	2	1.08916
ENSG00000117691	NENF	0.0137129	0.000892264	5.50199	6.38313	6.09636	0.881142	-0.737987	0.538221	0.122878	1.27621	1	2	0.881142
ENSG00000117697	NSL1	0.00290172	0.000119877	2.2891	2.99118	2.71491	0.702076	-0.794547	0.632919	0.0712114	1.42747	1	2	0.702076
ENSG00000117724	CENPF	0.00126559	4.42458113455589E-05	5.52985	7.04949	6.5794	1.51964	-0.857251	0.612179	0.157618	1.46943	1	2	1.51964
ENSG00000117899	MESD	0.0324982	0.00288483	4.45656	5.05985	4.98605	0.603292	-0.716248	0.39785	0.261562	1.1141	3	2	0.603292
ENSG00000117906	RCN2	0.0436147	0.0042739	4.49005	5.02798	4.87274	0.537931	-0.670914	0.466239	0.138069	1.13715	1	2	0.537931
ENSG00000118193	KIF14	0.0100106	0.000584103	3.16501	4.33227	3.84588	1.16726	-0.726212	0.596014	0.0450539	1.32223	1	2	1.16726
ENSG00000118194	TNNT2	1.11386671318563E-10	2.78796437523586E-13	1.27504	0.1201	0.322884	1.15494	1.24054	-0.741304	-0.393332	1.98184	2	1	1.15494
ENSG00000118402	ELOVL4	1.63052424565145E-11	1.92056855642374E-14	4.6246	1.02822	2.96042	3.59637	1.0833	-1.0372	0.102069	2.12049	2	1	3.59637
ENSG00000118473	SGIP1	0.0485324	0.0050067	3.466	2.69067	2.81299	0.775332	0.682841	-0.398256	-0.227691	1.0811	2	1	0.775332
ENSG00000118495	PLAGL1	3.38559353721748E-05	6.89765934889017E-07	4.05831	2.41197	3.04733	1.64634	0.944158	-0.74478	-0.0929808	1.68894	2	1	1.64634
ENSG00000118508	RAB32	0.0226499	0.00177574	6.45061	7.52744	7.36409	1.07683	-0.738396	0.42709	0.250293	1.16549	1	2	1.07683
ENSG00000118520	ARG1	7.26797940281373E-08	7.43307184053509E-10	6.75879	0.99033	3.64615	5.76846	1.02877	-0.892998	-0.00820538	1.92177	2	1	5.76846
ENSG00000118600	RXYLT1	0.00014547	3.54317285682327E-06	4.22435	5.24065	4.96537	1.0163	-0.944327	0.641094	0.211649	1.58542	1	2	1.0163
ENSG00000118640	VAMP8	0.0183719	0.0013286	7.17142	6.09385	6.67291	1.07757	0.642098	-0.614863	0.0606025	1.25696	2	1	1.07757
ENSG00000118705	RPN2	0.00660477	0.00033454	8.14502	8.82633	8.78451	0.681313	-0.821414	0.418861	0.342716	1.24028	3	2	0.681313
ENSG00000118707	TGIF2	0.0190447	0.00139456	3.29672	3.67189	3.95493	0.658207	-0.679766	0.0576219	0.613912	1.29368	3	3	0.658207
ENSG00000118873	RAB3GAP2	0.0200752	0.00150754	5.16036	5.76126	5.41927	0.6009	-0.622102	0.620295	-0.0868066	1.2424	1	2	0.6009
ENSG00000118898	PPL	4.99492276551135E-10	1.82826325791135E-12	7.485	3.04267	5.56253	4.44233	1.02304	-1.0176	0.139932	2.04065	2	1	4.44233
ENSG00000118971	CCND2	0.000500477	1.45741349782333E-05	2.40045	1.36034	1.55606	1.04011	0.921658	-0.560237	-0.281386	1.4819	2	1	1.04011
ENSG00000118985	ELL2	0.000156026	3.84646909441411E-06	6.00639	4.72418	5.14281	1.28221	0.924677	-0.675295	-0.152911	1.59997	2	1	1.28221
ENSG00000119041	GTF3C3	0.0116071	0.000709123	5.66904	6.09777	5.9631	0.428724	-0.751095	0.539726	0.134265	1.29082	1	2	0.428724
ENSG00000119125	GDA	2.04739532437958E-07	2.35288460412876E-09	2.63936	0.31395	1.00522	2.32541	1.09034	-0.766403	-0.214451	1.85674	2	1	2.32541
ENSG00000119139	TJP2	0.000416386	1.17667520933586E-05	1.24536	0.577926	0.932178	0.667434	0.800526	-0.760144	0.0682097	1.56067	2	1	0.667434
ENSG00000119185	ITGB1BP1	0.0240047	0.00191379	5.67379	5.9371	6.1702	0.496414	-0.649276	0.0246034	0.621158	1.27043	1	3	0.496414
ENSG00000119285	HEATR1	0.0482961	0.00497697	6.1079	6.74795	6.54118	0.640046	-0.654816	0.476074	0.110731	1.13089	1	2	0.640046
ENSG00000119314	PTBP3	0.0398545	0.00378835	6.78257	6.27285	6.31744	0.509713	0.703902	-0.372419	-0.27828	1.07632	2	1	0.509713
ENSG00000119411	BSPRY	1.36774173977107E-11	1.43562083784777E-14	3.90371	0.660762	2.24956	3.24295	1.12055	-1.01004	0.0337837	2.13059	2	1	3.24295
ENSG00000119421	NDUFA8	0.00390013	0.000173929	6.04532	6.73869	6.64801	0.693363	-0.842946	0.473728	0.301543	1.31667	3	2	0.693363
ENSG00000119440	LCN1P1	0.0162147	0.00112939	0.347226	0.0212069	0.116174	0.326019	0.736194	-0.513427	-0.14942	1.24962	2	1	0.326019
ENSG00000119446	RBM18	0.0152452	0.00103437	2.99624	3.50892	3.35601	0.512687	-0.738503	0.519764	0.144486	1.25827	1	2	0.512687
ENSG00000119457	SLC46A2	5.40053628604815E-09	3.50287771810099E-11	1.98511	0.393519	0.77974	1.59159	1.16917	-0.764601	-0.295345	1.93378	2	1	1.59159
ENSG00000119640	ACYP1	0.00563284	0.000273031	5.0799	6.19335	5.57588	1.11345	-0.693138	0.67841	-0.0821876	1.37155	1	2	1.11345
ENSG00000119686	FLVCR2	0.00354606	0.000153791	3.97145	3.05395	3.39963	0.917494	0.791869	-0.617299	-0.0863849	1.40917	2	1	0.917494
ENSG00000119705	SLIRP	0.00201754	7.73762528415814E-05	6.5526	7.33736	7.12078	0.784768	-0.847438	0.579211	0.185482	1.42665	1	2	0.784768
ENSG00000119714	GPR68	5.11741533612985E-07	6.55584481644367E-09	3.61009	2.2641	2.62071	1.34599	1.08393	-0.730122	-0.249503	1.81405	2	1	1.34599
ENSG00000119729	RHOQ	0.0113862	0.000690723	4.801	5.45648	5.44202	0.655484	-0.790927	0.381168	0.355307	1.17209	1	2	0.655484
ENSG00000119782	FKBP1B	0.0109076	0.000652587	0.810445	0.325453	0.720404	0.484993	0.517761	-0.707105	0.29036	1.22487	2	1	0.484993
ENSG00000119862	LGALSL	1.19556761757727E-07	1.3096028107276E-09	5.93488	3.68261	4.79848	2.25227	0.998925	-0.906773	0.037387	1.9057	2	1	2.25227
ENSG00000119866	BCL11A	3.89293283626607E-05	8.07797183970595E-07	3.68737	1.89368	2.59689	1.79369	0.937779	-0.745616	-0.0856459	1.68339	2	1	1.79369
ENSG00000119912	IDE	0.000501597	1.46202289545228E-05	6.33538	5.20696	5.32949	1.12842	0.932015	-0.507901	-0.351557	1.43992	2	1	1.12842
ENSG00000119915	ELOVL3	0.0314795	0.00275909	0.993588	0.442414	0.61601	0.551174	0.687582	-0.494634	-0.122286	1.18222	2	1	0.551174
ENSG00000119927	GPAM	0.000313516	8.53065207224502E-06	3.20767	4.01792	3.77291	0.810258	-0.910354	0.644201	0.174124	1.55455	1	2	0.810258
ENSG00000119950	MXI1	0.0264179	0.00217537	6.3704	7.47496	7.07935	1.10455	-0.68767	0.523316	0.0895939	1.21099	1	2	1.10455
ENSG00000120093	HOXB3	0.0118297	0.000726898	1.72635	2.40004	2.5052	0.77885	-0.782313	0.287173	0.454115	1.23643	3	3	0.77885
ENSG00000120129	DUSP1	0.0110833	0.000667278	7.85162	6.07074	6.77776	1.78088	0.727918	-0.582471	-0.0622362	1.31039	2	1	1.78088
ENSG00000120215	MLANA	0.00347875	0.000150175	8.01019	10.0778	9.34858	2.06756	-0.801054	0.605279	0.109306	1.40633	1	2	2.06756
ENSG00000120254	MTHFD1L	0.0167156	0.00117642	6.01684	6.74154	6.72722	0.724698	-0.76615	0.367992	0.345588	1.13414	3	2	0.724698
ENSG00000120256	LRP11	0.00245304	9.71814541782383E-05	1.98595	1.23793	1.44886	0.748015	0.837784	-0.577161	-0.178172	1.41494	2	1	0.748015
ENSG00000120265	PCMT1	0.0215706	0.00166442	6.42521	7.17565	6.65443	0.750443	-0.55449	0.648772	-0.186964	1.20326	1	2	0.750443
ENSG00000120278	PLEKHG1	0.0218864	0.00169703	5.70915	4.85125	4.7589	0.950243	0.74527	-0.295511	-0.407544	1.15281	2	1	0.950243
ENSG00000120306	CYSTM1	0.0265385	0.00218988	5.27866	6.1029	5.83384	0.824245	-0.696116	0.508336	0.115161	1.20445	1	2	0.824245
ENSG00000120332	TNN	0.041092	0.00394425	1.9689	0.832302	1.81047	1.1366	0.43507	-0.631312	0.28643	1.06638	2	1	1.1366
ENSG00000120333	MRPS14	0.000506278	1.47975605501348E-05	3.80671	4.86971	4.41792	1.063	-0.847815	0.703292	0.0440531	1.55111	1	2	1.063
ENSG00000120334	CENPL	0.00110841	3.76457812390889E-05	3.52849	4.46201	4.02521	0.93352	-0.800339	0.701412	-0.00127513	1.50175	1	2	0.93352
ENSG00000120471	TP53AIP1	1.31215897983303E-10	3.39022666767065E-13	2.70929	0.44482	1.43659	2.26447	1.12946	-0.952631	-0.0407404	2.08209	2	1	2.26447
ENSG00000120509	PDZD11	0.0145068	0.000962409	3.11974	3.6749	3.55861	0.55516	-0.759938	0.475399	0.216625	1.23534	1	2	0.55516
ENSG00000120533	ENY2	0.00171151	6.38189237886126E-05	4.29928	4.88274	4.76563	0.583464	-0.870513	0.538188	0.255442	1.4087	3	2	0.583464
ENSG00000120549	KIAA1217	0.0135721	0.000878117	6.76213	5.57608	6.06214	1.18605	0.711855	-0.579085	-0.0500438	1.29094	2	1	1.18605
ENSG00000120594	PLXDC2	3.95423295798094E-05	8.23204091480349E-07	5.14446	3.96091	4.13029	1.18355	1.00902	-0.576779	-0.349839	1.5858	2	1	1.18355
ENSG00000120647	CCDC77	0.0288949	0.0024582	3.43219	4.23661	3.80324	0.804412	-0.615319	0.59024	-0.0592414	1.20556	1	2	0.804412
ENSG00000120675	DNAJC15	0.00535794	0.000255957	2.76868	3.28504	3.51502	0.746346	-0.792707	0.169862	0.598579	1.39129	1	3	0.746346
ENSG00000120697	ALG5	0.00222427	8.68015565327949E-05	3.85818	4.37113	4.40586	0.547681	-0.874372	0.368763	0.452929	1.3273	3	3	0.547681
ENSG00000120913	PDLIM2	3.47042723810255E-07	4.28713021393334E-09	3.10035	1.55668	2.24594	1.54367	1.01082	-0.861943	-0.0257447	1.87277	2	1	1.54367
ENSG00000120937	NPPB	0.0234888	0.0018592	0.0115224	0.0237433	0.138851	0.127329	-0.404313	-0.294408	0.740779	1.14509	3	3	0.127329
ENSG00000121005	CRISPLD1	0.0486258	0.00502407	3.55961	4.39092	4.5899	1.03029	-0.67816	0.216537	0.430689	1.10885	3	3	1.03029
ENSG00000121039	RDH10	0.0259894	0.00212289	4.42596	3.84081	4.03185	0.585141	0.697617	-0.509462	-0.115375	1.20708	2	1	0.585141
ENSG00000121075	TBX4	0.0185681	0.00134928	3.62409	1.89876	2.8692	1.72533	0.62977	-0.622629	0.0818055	1.2524	2	1	1.72533
ENSG00000121211	MND1	0.0396272	0.00375624	0.909384	1.78625	1.44294	0.87687	-0.650664	0.516986	0.059822	1.16765	1	2	0.87687
ENSG00000121281	ADCY7	0.00234228	9.20371932481796E-05	5.59322	4.36749	4.71613	1.22573	0.839087	-0.579928	-0.176312	1.41902	2	1	1.22573
ENSG00000121310	ECHDC2	0.013638	0.000884217	4.45315	3.31008	3.79819	1.14306	0.705244	-0.58653	-0.0349249	1.29177	2	1	1.14306
ENSG00000121316	PLBD1	4.37789596929289E-06	6.9403962855338E-08	7.255	4.64393	5.48635	2.61108	1.01965	-0.740911	-0.172892	1.76056	2	1	2.61108
ENSG00000121552	CSTA	2.93018052117268E-07	3.45413679694702E-09	10.8911	5.31194	8.92532	5.5792	0.87603	-0.965348	0.227224	1.84138	2	1	5.5792
ENSG00000121621	KIF18A	0.0426347	0.00413812	3.59954	4.41705	4.20327	0.817503	-0.678159	0.454723	0.158476	1.13288	1	2	0.817503
ENSG00000121671	CRY2	0.00638742	0.000321468	5.31779	4.44577	4.98608	0.872022	0.652884	-0.694184	0.140469	1.34707	2	1	0.872022
ENSG00000121742	GJB6	5.50664121727916E-09	3.64152313112355E-11	8.03501	2.44034	6.2321	5.59467	0.904149	-1.03537	0.27913	1.93952	2	1	5.59467
ENSG00000121766	ZCCHC17	0.001253	4.37182394098836E-05	4.74719	5.67108	5.28023	0.923883	-0.816099	0.675276	0.0443546	1.49137	1	2	0.923883
ENSG00000121858	TNFSF10	0.000155513	3.82965417118092E-06	6.49037	4.65488	5.41949	1.83549	0.88848	-0.729076	-0.0552495	1.61756	2	1	1.83549
ENSG00000121900	TMEM54	8.16417626451083E-06	1.39087188487333E-07	7.50304	5.24693	6.1805	2.25611	0.965814	-0.789711	-0.0632868	1.75552	2	1	2.25611
ENSG00000121905	HPCA	0.000149535	3.65829798309527E-06	1.62602	0.822949	0.877112	0.803075	0.976436	-0.502209	-0.402483	1.47865	2	1	0.803075
ENSG00000121931	LRIF1	0.00325274	0.000138333	5.14834	6.009	5.28993	0.860664	-0.546431	0.767167	-0.330331	1.3136	1	2	0.860664
ENSG00000122034	GTF3A	0.0050533	0.00023746	7.47861	8.21162	7.89011	0.733006	-0.75215	0.634923	0.0265232	1.38707	1	2	0.733006
ENSG00000122042	UBL3	0.0286604	0.00242899	6.95787	7.94417	7.72743	0.986296	-0.713473	0.45253	0.196296	1.166	1	2	0.986296
ENSG00000122140	MRPS2	0.0191772	0.00141346	5.68935	6.27609	6.12266	0.586736	-0.732388	0.491084	0.171149	1.22347	3	2	0.586736
ENSG00000122218	COPA	0.0251859	0.00203759	7.62828	8.12081	8.02131	0.492532	-0.725107	0.449086	0.211866	1.17419	1	2	0.492532
ENSG00000122490	SLC66A2	0.0131015	0.000833565	4.85488	4.22764	4.79333	0.627239	0.459729	-0.704554	0.345476	1.16428	2	1	0.627239
ENSG00000122547	EEPD1	0.00877232	0.000483757	3.50076	2.85421	2.94477	0.646545	0.79991	-0.455345	-0.279516	1.25526	2	1	0.646545
ENSG00000122565	CBX3	0.00806685	0.00043161	5.4662	6.48842	6.15523	1.02221	-0.768643	0.560939	0.12757	1.32958	1	2	1.02221
ENSG00000122679	RAMP3	0.030315	0.00261899	5.09559	4.17928	4.42791	0.916314	0.700117	-0.475597	-0.156578	1.17571	2	1	0.916314
ENSG00000122852	SFTPA1	0.00970624	0.000559553	0.160796	0.0120812	0.0809185	0.148715	0.70959	-0.617893	-0.0034261	1.32748	2	1	0.148715
ENSG00000122884	P4HA1	0.000290441	7.81680906111832E-06	6.01231	6.80008	6.81467	0.802357	-0.95598	0.43411	0.459854	1.41583	1	3	0.802357
ENSG00000122970	IFT81	0.0499185	0.0051966	5.38854	6.57964	6.03215	1.1911	-0.611383	0.530183	0.00546043	1.14157	1	2	1.1911
ENSG00000123131	PRDX4	0.000171719	4.29805136180981E-06	7.39158	8.36451	8.12256	0.972929	-0.94488	0.622883	0.233014	1.56776	1	2	0.972929
ENSG00000123219	CENPK	0.0364734	0.003366	4.51186	5.50133	4.97877	0.989466	-0.605725	0.573233	-0.0493993	1.17896	1	2	0.989466
ENSG00000123243	ITIH5	0.0156137	0.00107324	3.32328	1.8228	2.33214	1.50048	0.725847	-0.539113	-0.109719	1.26496	2	1	1.50048
ENSG00000123349	PFDN5	0.0379827	0.00354721	1.64921	1.24202	1.57304	0.407187	0.463802	-0.632252	0.258771	1.09605	2	1	0.407187
ENSG00000123374	CDK2	0.0369643	0.00342722	7.7185	9.01026	8.61552	1.29176	-0.67875	0.482325	0.127522	1.16107	1	2	1.29176
ENSG00000123388	HOXC11	0.00042904	1.22398220727262E-05	2.42206	1.19927	1.98694	1.22279	0.730629	-0.801547	0.185425	1.53218	2	1	1.22279
ENSG00000123416	TUBA1B	0.00288339	0.000118887	8.35519	9.01371	9.06367	0.708484	-0.862241	0.359129	0.451808	1.31405	3	3	0.708484
ENSG00000123485	HJURP	0.0136033	0.000881602	4.06476	5.11866	4.8062	1.0539	-0.746106	0.523894	0.14737	1.27	1	2	1.0539
ENSG00000123545	NDUFAF4	0.00105475	3.55690741767519E-05	2.96382	3.88643	3.50062	0.922612	-0.824634	0.678082	0.0496833	1.50272	1	2	0.922612
ENSG00000123560	PLP1	0.00346166	0.000149344	6.05694	7.89069	7.66287	1.83375	-0.849522	0.473126	0.308807	1.32265	1	2	1.83375
ENSG00000123562	MORF4L2	0.029621	0.00254707	7.2809	7.79531	7.72163	0.514408	-0.720917	0.412166	0.24987	1.13308	1	2	0.514408
ENSG00000123684	LPGAT1	0.0110813	0.000666861	4.13582	4.95456	4.48223	0.818735	-0.649929	0.654472	-0.0980389	1.3044	1	2	0.818735
ENSG00000123737	EXOSC9	0.011229	0.000678466	4.71611	5.25702	5.35914	0.643039	-0.782727	0.272314	0.471511	1.25424	1	3	0.643039
ENSG00000123901	GPR83	0.0347491	0.00314749	0.0666834	0.240036	0.106654	0.173352	-0.4911	0.632697	-0.231981	1.1238	1	2	0.173352
ENSG00000123975	CKS2	0.0209735	0.00160493	4.29637	5.26895	5.31841	1.02205	-0.750383	0.324667	0.379335	1.12972	3	3	1.02205
ENSG00000123983	ACSL3	0.00266729	0.00010828	5.03236	6.20967	5.77811	1.1773	-0.807993	0.621613	0.0975779	1.42961	1	2	1.1773
ENSG00000124102	PI3	0.00163449	6.02661826163164E-05	7.87183	3.2955	7.58879	4.57633	0.498726	-0.80236	0.418257	1.30109	2	1	4.57633
ENSG00000124104	SNX21	0.00739967	0.00038735	5.6016	4.90377	5.10227	0.697832	0.784165	-0.541982	-0.164757	1.32615	2	1	0.697832
ENSG00000124107	SLPI	9.87007858992916E-08	1.05193000366346E-09	8.5905	3.94659	7.43824	4.64392	0.805641	-1.01467	0.353979	1.82031	2	1	4.64392
ENSG00000124143	ARHGAP40	1.26190140184429E-09	5.84213157015928E-12	3.03009	0.316002	1.30873	2.71409	1.14146	-0.877259	-0.138874	2.01871	2	1	2.71409
ENSG00000124155	PIGT	0.00271526	0.000110566	6.49253	7.24365	7.2355	0.75112	-0.866761	0.410954	0.397099	1.27772	3	2	0.75112
ENSG00000124172	ATP5F1E	0.00725523	0.000377294	6.06672	6.74218	6.65427	0.675457	-0.811541	0.455685	0.290758	1.26723	3	2	0.675457
ENSG00000124203	ZNF831	0.0093936	0.000532934	2.70813	1.43886	1.80939	1.26927	0.769042	-0.536781	-0.155577	1.30582	2	1	1.26927
ENSG00000124215	CDH26	1.86871683868803E-06	2.70077764661285E-08	3.19719	1.41549	2.0318	1.7817	1.02875	-0.770526	-0.148145	1.79927	2	1	1.7817
ENSG00000124257	NEURL2	0.0332176	0.00296817	3.16711	3.69136	3.92733	0.76022	-0.683395	0.144927	0.517764	1.20116	3	3	0.76022
ENSG00000124334	IL9R	0.0125131	0.000784008	0.417965	0.197285	0.137977	0.279989	0.768356	-0.23298	-0.502094	1.27045	2	1	0.279989
ENSG00000124343	XG	7.88846024520575E-08	8.19503082853219E-10	4.65002	2.35097	3.4164	2.29904	1.02558	-0.893665	-0.00424517	1.91924	2	1	2.29904
ENSG00000124380	SNRNP27	0.0155522	0.00106776	2.96694	3.55249	3.63344	0.666492	-0.765858	0.28933	0.435195	1.20105	3	3	0.666492
ENSG00000124422	USP22	0.012929	0.000820157	6.48251	7.0053	7.18459	0.702077	-0.757761	0.200297	0.52885	1.28661	3	3	0.702077
ENSG00000124429	POF1B	1.74412727414554E-10	4.92876961420178E-13	5.16761	0.952543	3.25313	4.21506	1.05119	-1.01745	0.111614	2.06864	2	1	4.21506
ENSG00000124466	LYPD3	1.73144723880844E-10	4.84633741081058E-13	8.43682	3.21179	7.08581	5.22503	0.884532	-1.09914	0.371623	1.98367	2	1	5.22503
ENSG00000124496	TRERF1	0.00016935	4.22964441070538E-06	3.58231	2.32709	2.83099	1.25522	0.89267	-0.718399	-0.0716424	1.61107	2	1	1.25522
ENSG00000124508	BTN2A2	0.0323262	0.00286147	4.87701	5.81581	5.06067	0.938803	-0.475955	0.641621	-0.257326	1.11758	1	2	0.938803
ENSG00000124523	SIRT5	0.000240066	6.28656855759175E-06	2.74243	3.43634	2.83564	0.693911	-0.591315	0.863769	-0.395849	1.45508	1	2	0.693911
ENSG00000124532	MRS2	0.0149615	0.00100626	4.81912	5.41543	5.02269	0.596313	-0.592136	0.661707	-0.164101	1.25384	1	2	0.596313
ENSG00000124535	WRNIP1	0.012928	0.000818575	5.19898	5.65575	5.53209	0.456771	-0.755461	0.512785	0.169421	1.26825	3	2	0.456771
ENSG00000124562	SNRPC	0.000294076	7.93836083768419E-06	5.4021	6.5648	6.34547	1.16271	-0.940039	0.571773	0.286584	1.51181	3	2	1.16271
ENSG00000124596	OARD1	0.00677572	0.000346064	4.40691	4.99679	4.49873	0.589889	-0.517498	0.735014	-0.322518	1.25251	1	2	0.589889
ENSG00000124688	MAD2L1BP	0.0127019	0.000800621	5.32584	6.08326	5.77913	0.757416	-0.718708	0.578467	0.0576032	1.29717	3	2	0.757416
ENSG00000124733	MEA1	0.0121312	0.000752241	5.36233	5.91793	5.93022	0.567896	-0.787053	0.355498	0.38077	1.16782	3	3	0.567896
ENSG00000124743	KLHL31	0.00679817	0.000348055	0.633643	0.27732	0.260063	0.37358	0.82031	-0.356221	-0.4132	1.23351	2	1	0.37358
ENSG00000124782	RREB1	0.00325756	0.000138873	6.73644	6.25896	6.58918	0.477481	0.636818	-0.742275	0.211496	1.37909	2	1	0.477481
ENSG00000124783	SSR1	0.0009124	2.92215547064828E-05	5.74674	6.40702	6.24687	0.660282	-0.888562	0.581	0.224562	1.46956	3	2	0.660282
ENSG00000124802	EEF1E1	0.0211487	0.00162275	2.02133	2.84131	2.69175	0.819977	-0.739156	0.445798	0.229672	1.18495	1	2	0.819977
ENSG00000124882	EREG	1.40988794818522E-08	1.11558579170647E-10	4.42676	0.829885	2.34359	3.59688	1.07725	-0.888842	-0.0614336	1.9661	2	1	3.59688
ENSG00000124900	TRIM51	0.0261851	0.00214733	1.13506	2.78457	2.62085	1.64951	-0.733295	0.394439	0.282508	1.12773	3	2	1.64951
ENSG00000124942	AHNAK	0.00629973	0.000316207	11.0503	10.0904	10.2068	0.959906	0.819776	-0.454697	-0.300122	1.27447	2	1	0.959906
ENSG00000125170	DOK4	3.09545231666543E-05	6.23155972888832E-07	4.41199	3.00714	3.62482	1.40485	0.920922	-0.778444	-0.031272	1.69937	2	1	1.40485
ENSG00000125266	EFNB2	0.00265505	0.000107614	3.54045	2.51743	3.41862	1.02301	0.523294	-0.779961	0.36809	1.30325	2	1	1.02301
ENSG00000125285	SOX21	8.10237731838002E-06	1.37816300603299E-07	1.16419	0.0558833	0.487079	1.10831	0.977811	-0.774454	-0.092721	1.75226	2	1	1.10831
ENSG00000125304	TM9SF2	0.0441948	0.00435335	7.69106	8.19359	7.96539	0.502535	-0.622304	0.535843	0.00991175	1.15815	1	2	0.502535
ENSG00000125352	RNF113A	0.0170914	0.00121254	5.10028	5.59233	5.55262	0.492047	-0.762722	0.399713	0.305907	1.16243	3	2	0.492047
ENSG00000125378	BMP4	0.034865	0.00316597	3.47689	2.36355	2.87513	1.11335	0.635911	-0.551345	-0.00580213	1.18726	2	1	1.11335
ENSG00000125384	PTGER2	0.00784001	0.000416941	2.69786	1.8211	2.0845	0.876763	0.777083	-0.548477	-0.150252	1.32556	2	1	0.876763
ENSG00000125430	HS3ST3B1	0.00872051	0.000479492	2.07241	1.19409	1.55864	0.87832	0.734732	-0.601738	-0.0470313	1.33647	2	1	0.87832
ENSG00000125459	MSTO1	0.00868913	0.000476831	3.56756	4.30353	4.02167	0.735964	-0.746537	0.586653	0.076076	1.33319	1	2	0.735964
ENSG00000125508	SRMS	0.0346316	0.00313452	1.05019	0.276019	0.747919	0.77417	0.572258	-0.600719	0.114277	1.17298	2	1	0.77417
ENSG00000125571	IL37	8.48106421172352E-05	1.90720080630923E-06	3.37338	0.712881	1.24636	2.6605	0.977757	-0.604332	-0.287092	1.58209	2	1	2.6605
ENSG00000125611	CHCHD5	0.040506	0.00387443	3.08387	3.4492	3.46014	0.376265	-0.704707	0.314624	0.345137	1.04984	3	3	0.376265
ENSG00000125630	POLR1B	0.0354565	0.00324258	4.59048	5.14847	4.89608	0.557986	-0.637408	0.547592	0.0115894	1.185	1	2	0.557986
ENSG00000125637	PSD4	1.18019100103477E-06	1.64850664640179E-08	4.87822	2.95905	3.68206	1.91916	1.02422	-0.798401	-0.111761	1.82262	2	1	1.91916
ENSG00000125656	CLPP	0.00733932	0.000383598	5.56791	6.08636	6.10222	0.53431	-0.816617	0.364239	0.400344	1.21696	3	3	0.53431
ENSG00000125675	GRIA3	0.00561378	0.000271742	2.68765	1.53079	2.07725	1.15686	0.73275	-0.645847	0.00536031	1.3786	2	1	1.15686
ENSG00000125703	ATG4C	0.0326578	0.00290577	4.24515	4.89912	4.23656	0.662556	-0.365402	0.651131	-0.378748	1.02988	1	2	0.662556
ENSG00000125731	SH2D3A	1.44402083966902E-08	1.15813922440889E-10	3.51927	1.14821	2.55208	2.37106	0.961377	-0.986989	0.166611	1.94837	2	1	2.37106
ENSG00000125733	TRIP10	0.00993749	0.00057647	6.49378	5.62405	6.22836	0.869731	0.59126	-0.692031	0.199633	1.28329	2	1	0.869731
ENSG00000125743	SNRPD2	0.00520024	0.000246435	7.30757	8.19288	8.19332	0.885751	-0.835347	0.389541	0.390158	1.2255	3	3	0.885751
ENSG00000125775	SDCBP2	5.11560056136166E-08	4.88760415352404E-10	5.26165	2.29208	3.79024	2.96958	1.00657	-0.924334	0.0498145	1.9309	2	1	2.96958
ENSG00000125780	TGM3	0.000917547	2.94709270827974E-05	0.31162	0	0.0657542	0.31162	0.89493	-0.560999	-0.253788	1.45593	2	1	0.31162
ENSG00000125810	CD93	0.0489142	0.00506572	4.7847	3.96745	4.31818	0.817248	0.62324	-0.519758	-0.0292305	1.143	2	1	0.817248
ENSG00000125841	NRSN2	0.0194542	0.00144782	4.87749	5.51562	5.61314	0.735642	-0.750248	0.276869	0.433827	1.18407	3	3	0.735642
ENSG00000125845	BMP2	2.3570773273335E-05	4.5484563561689E-07	3.96331	1.96235	2.99305	2.00095	0.885854	-0.824547	0.0564854	1.7104	2	1	2.00095
ENSG00000125848	FLRT3	0.00475223	0.000219731	4.04526	2.07354	3.14421	1.97172	0.706455	-0.681362	0.0722443	1.38782	2	1	1.97172
ENSG00000125850	OVOL2	5.48369397274752E-09	3.57157374691813E-11	2.29235	0.225158	1.25914	2.06719	1.04167	-0.951312	0.0455457	1.99298	2	1	2.06719
ENSG00000125870	SNRPB2	0.00390013	0.000173702	4.05405	4.85979	4.53981	0.80574	-0.779964	0.624221	0.0665683	1.40419	1	2	0.80574
ENSG00000125871	MGME1	0.0202064	0.00152434	5.50759	6.45565	6.09903	0.948057	-0.698903	0.544406	0.0767244	1.24331	1	2	0.948057
ENSG00000125895	TMEM74B	2.5829309179256E-05	5.06075387084142E-07	3.75481	2.20014	2.48826	1.55467	1.01416	-0.614094	-0.312341	1.62826	2	1	1.55467
ENSG00000125898	FAM110A	5.55247038934685E-08	5.37972155281749E-10	5.20823	3.47457	4.13135	1.73366	1.07808	-0.842681	-0.115019	1.92076	2	1	1.73366
ENSG00000125910	S1PR4	0.0190447	0.00139355	3.59302	2.32752	2.81395	1.2655	0.700349	-0.551356	-0.0702276	1.25171	2	1	1.2655
ENSG00000125968	ID1	4.17264583920296E-05	8.73699661669692E-07	5.60538	3.97267	4.80642	1.63271	0.874563	-0.809433	0.0505037	1.684	2	1	1.63271
ENSG00000125970	RALY	0.00845247	0.000460659	5.86193	6.4051	6.54148	0.679556	-0.793511	0.248243	0.509805	1.30332	3	3	0.679556
ENSG00000125977	EIF2S2	0.022668	0.00178142	4.08729	4.8386	4.51635	0.751317	-0.673937	0.561859	0.0318121	1.2358	1	2	0.751317
ENSG00000125991	ERGIC3	0.000796182	2.48565897712572E-05	7.19892	7.83098	7.84823	0.649312	-0.919322	0.412058	0.448398	1.36772	3	3	0.649312
ENSG00000125998	FAM83C	9.68524011389592E-11	2.18957952838642E-13	5.37021	0.887639	3.52488	4.48257	1.02429	-1.04657	0.171786	2.07086	2	1	4.48257
ENSG00000126067	PSMB2	0.0302009	0.00260588	5.64085	6.10413	6.05962	0.463283	-0.723474	0.387428	0.280699	1.1109	3	2	0.463283
ENSG00000126218	F10	0.0237832	0.00189019	3.80682	1.93158	3.1205	1.87524	0.58114	-0.629346	0.138112	1.21049	2	1	1.87524
ENSG00000126233	SLURP1	3.5851925853475E-09	2.14152068425103E-11	7.09003	0.973248	4.07005	6.11679	1.04322	-0.96016	0.0541079	2.00338	2	1	6.11679
ENSG00000126249	PDCD2L	0.00919369	0.000518624	3.01004	3.65985	3.48794	0.649815	-0.776664	0.522889	0.179077	1.29955	1	2	0.649815
ENSG00000126460	PRRG2	4.68212486006466E-07	5.96039686406121E-09	2.26818	0.755067	1.53185	1.51312	0.96483	-0.896073	0.0592534	1.8609	2	1	1.51312
ENSG00000126562	WNK4	0.0448451	0.00443623	1.30579	3.07381	2.76438	1.76802	-0.687699	0.410629	0.218408	1.09833	3	2	1.76802
ENSG00000126602	TRAP1	0.0398818	0.00379331	6.38266	6.86926	6.86792	0.48659	-0.706113	0.330843	0.328007	1.03696	3	2	0.48659
ENSG00000126746	ZNF384	0.0104922	0.000619263	5.24998	5.55629	5.76228	0.512295	-0.725154	0.0843638	0.628739	1.35389	3	3	0.512295
ENSG00000126749	EMG1	0.0192528	0.00142651	4.2874	4.73908	4.59593	0.451678	-0.719022	0.518579	0.12636	1.2376	3	2	0.451678
ENSG00000126756	UXT	2.54864751057574E-05	4.98672284473184E-07	5.97354	6.50354	6.38523	0.529992	-1.00656	0.641401	0.273534	1.64796	3	2	0.529992
ENSG00000126767	ELK1	0.0271074	0.00225433	4.8029	5.122	5.21229	0.409388	-0.716585	0.211807	0.47452	1.1911	3	3	0.409388
ENSG00000126773	PCNX4	0.0171383	0.00121863	4.91571	5.65826	5.06538	0.74255	-0.507817	0.679311	-0.268538	1.18713	1	2	0.74255
ENSG00000126787	DLGAP5	0.00668681	0.000340921	3.74662	4.85711	4.31976	1.11049	-0.719312	0.643399	-0.0160014	1.36271	1	2	1.11049
ENSG00000126790	L3HYPDH	0.0233719	0.00184869	4.90481	5.46092	4.96701	0.55611	-0.444662	0.669151	-0.320082	1.11381	1	2	0.55611
ENSG00000126903	SLC10A3	0.0314795	0.00275942	5.79723	5.11661	5.29976	0.680621	0.69792	-0.472699	-0.157693	1.17062	2	1	0.680621
ENSG00000127080	IPPK	1.51016813182991E-09	7.60042632824288E-12	5.20017	3.43961	4.21615	1.76056	1.0969	-0.928866	-0.0353442	2.02577	2	1	1.76056
ENSG00000127084	FGD3	1.45354222349576E-05	2.62886310202699E-07	4.52781	2.891	3.46452	1.63682	0.980848	-0.738939	-0.136346	1.71979	2	1	1.63682
ENSG00000127129	EDN2	0.008065	0.000431294	1.37842	0.297486	1.18594	1.08094	0.52509	-0.724246	0.302619	1.24934	2	1	1.08094
ENSG00000127152	BCL11B	4.92794964772558E-06	7.91792964714225E-08	3.43663	1.61948	2.4363	1.81715	0.95838	-0.820372	-0.0208121	1.77875	2	1	1.81715
ENSG00000127184	COX7C	0.0426494	0.00414144	4.69546	5.43916	5.08149	0.7437	-0.614851	0.547888	-0.0113075	1.16274	1	2	0.7437
ENSG00000127241	MASP1	0.000315746	8.61680572309855E-06	3.68252	1.94746	2.68507	1.73506	0.862953	-0.715945	-0.04473	1.5789	2	1	1.73506
ENSG00000127249	ATP13A4	1.57521996074919E-11	1.73818544490033E-14	3.31891	0.620679	1.34975	2.69823	1.23816	-0.839835	-0.27835	2.078	2	1	2.69823
ENSG00000127325	BEST3	0.000973221	3.21386034002098E-05	0.585359	0.0526972	0.145861	0.532662	0.898327	-0.536317	-0.285394	1.43464	2	1	0.532662
ENSG00000127554	GFER	0.0125131	0.000783119	3.28528	3.72254	3.91432	0.629034	-0.74756	0.162577	0.561757	1.30932	3	3	0.629034
ENSG00000127578	WFIKKN1	0.0150909	0.00101862	1.31183	0.668184	0.90954	0.643647	0.717333	-0.557913	-0.0797183	1.27525	2	1	0.643647
ENSG00000127603	MACF1	0.0383823	0.00359589	8.54443	7.96275	7.94993	0.594492	0.708919	-0.320248	-0.342922	1.05184	2	1	0.594492
ENSG00000127824	TUBA4A	2.35514998915448E-08	2.04747555557517E-10	8.08333	4.55086	6.94469	3.53248	0.88622	-1.01473	0.273477	1.90096	2	1	3.53248
ENSG00000127838	PNKD	0.0216025	0.00166746	4.47615	5.25066	5.03794	0.774506	-0.721714	0.492415	0.158954	1.21413	3	2	0.774506
ENSG00000127884	ECHS1	0.0119091	0.000734621	6.36861	6.84044	6.76486	0.471838	-0.7792	0.455965	0.258097	1.23516	3	2	0.471838
ENSG00000127922	SEM1	0.0301818	0.00260342	5.54316	6.12945	6.07822	0.586293	-0.724034	0.383027	0.286289	1.10706	3	2	0.586293
ENSG00000127954	STEAP4	0.00165785	6.13953280701386E-05	4.15442	2.96407	3.48307	1.19035	0.799659	-0.672773	-0.0307755	1.47243	2	1	1.19035
ENSG00000127955	GNAI1	0.00103126	3.45270752202891E-05	3.58396	2.4893	3.09313	1.09465	0.75933	-0.740422	0.0868668	1.49975	2	1	1.09465
ENSG00000128000	ZNF780B	0.0376632	0.00350521	3.82251	4.3816	3.62017	0.761431	-0.205744	0.622254	-0.505403	1.12766	1	2	0.761431
ENSG00000128016	ZFP36	0.000789908	2.45969432146663E-05	10.3741	8.8244	9.56995	1.54975	0.806514	-0.718816	0.0149899	1.52533	2	1	1.54975
ENSG00000128050	PAICS	0.0337286	0.0030341	3.87432	4.66654	4.53078	0.79222	-0.7087	0.421079	0.227466	1.12978	1	2	0.79222
ENSG00000128059	PPAT	0.0340296	0.00306629	3.60007	4.37876	4.03803	0.778695	-0.645414	0.544091	0.0235952	1.1895	1	2	0.778695
ENSG00000128274	A4GALT	0.0135459	0.000875445	4.86343	3.43159	3.82386	1.43184	0.751742	-0.512439	-0.166098	1.26418	2	1	1.43184
ENSG00000128422	KRT17	1.1203152938506E-06	1.55454539691266E-08	9.0067	3.25845	7.94798	5.74825	0.720249	-0.985534	0.406076	1.70578	2	1	5.74825
ENSG00000128482	RNF112	0.00319587	0.000134908	1.70919	0.722263	1.0437	0.986926	0.813558	-0.593524	-0.135245	1.40708	2	1	0.986926
ENSG00000128510	CPA4	1.57882795995849E-07	1.78890777032653E-09	4.33834	0.672505	2.57674	3.66583	0.978723	-0.916056	0.0681986	1.89478	2	1	3.66583
ENSG00000128513	POT1	0.027562	0.00230243	4.42041	5.10969	4.62319	0.689281	-0.536378	0.636697	-0.191276	1.17308	1	2	0.689281
ENSG00000128534	LSM8	0.00720736	0.000374179	3.47947	4.12597	3.93567	0.646493	-0.783083	0.548323	0.156428	1.33141	3	2	0.646493
ENSG00000128581	IFT22	0.00662269	0.000335804	2.9912	3.6233	3.60016	0.632103	-0.822092	0.4046	0.359692	1.22669	3	2	0.632103
ENSG00000128595	CALU	0.0132873	0.00085361	6.43303	7.45008	6.90509	1.01705	-0.660544	0.631293	-0.0609334	1.29184	1	2	1.01705
ENSG00000128607	KLHDC10	0.0331525	0.00296138	4.35702	5.01247	4.53403	0.655444	-0.51414	0.629504	-0.205293	1.14364	1	2	0.655444
ENSG00000128692	NA	0.0419863	0.00406122	0.304432	0.628751	0.462003	0.324318	-0.602707	0.560314	-0.0376514	1.16302	1	2	0.324318
ENSG00000128694	OSGEPL1	0.000340049	9.36241115305626E-06	3.20077	4.32082	3.94219	1.12006	-0.895864	0.664176	0.136805	1.56004	1	2	1.12006
ENSG00000128710	HOXD10	0.0136858	0.000889158	2.73088	1.33389	1.86575	1.39699	0.72136	-0.565222	-0.075391	1.28658	2	1	1.39699
ENSG00000128815	WDFY4	0.0094694	0.000538764	5.69097	4.28896	4.80241	1.40201	0.747187	-0.574587	-0.0905158	1.32177	2	1	1.40201
ENSG00000128833	MYO5C	0.00245787	9.74922949986929E-05	4.18312	2.89542	3.39792	1.2877	0.802966	-0.636934	-0.0750415	1.4399	2	1	1.2877
ENSG00000128923	MINDY2	0.000241679	6.35484409764112E-06	3.48321	4.05248	3.34286	0.709617	-0.341346	0.855562	-0.63644	1.492	1	2	0.709617
ENSG00000129048	ACKR4	0.00906175	0.000507766	4.26931	2.84776	3.46627	1.42155	0.724729	-0.609013	-0.0287142	1.33374	2	1	1.42155
ENSG00000129116	PALLD	4.48403219342065E-08	4.17557094123033E-10	7.1772	5.09611	6.32117	2.08109	0.948731	-0.969773	0.159582	1.9185	2	1	2.08109
ENSG00000129151	BBOX1	1.57289913507635E-10	4.34442824078671E-13	4.88031	0.90234	3.27978	3.97797	1.01114	-1.04546	0.18367	2.05661	2	1	3.97797
ENSG00000129194	SOX15	5.52198491761444E-10	2.08062732389391E-12	4.09226	1.12752	3.23083	2.96474	0.902252	-1.07599	0.327456	1.97825	2	1	2.96474
ENSG00000129219	PLD2	4.82296029411662E-08	4.56906562474177E-10	6.94599	5.54734	6.09263	1.39865	1.0749	-0.852238	-0.10091	1.92713	2	1	1.39865
ENSG00000129250	KIF1C	0.0323612	0.00286893	6.95235	6.40534	6.63748	0.54701	0.653238	-0.541442	-0.034447	1.19468	2	1	0.54701
ENSG00000129351	ILF3	0.0118573	0.000729194	7.73142	7.99732	8.20005	0.468637	-0.70611	0.057745	0.640116	1.34623	3	3	0.468637
ENSG00000129353	SLC44A2	0.00516515	0.000244106	7.06856	6.36134	6.7242	0.707214	0.717693	-0.66631	0.043804	1.384	2	1	0.707214
ENSG00000129354	AP1M2	4.96642813691366E-11	9.62382457362966E-14	4.01338	0.613967	2.67426	3.39941	1.01596	-1.06177	0.19749	2.07773	2	1	3.39941
ENSG00000129437	KLK14	0.0187777	0.00136906	2.4326	1.16741	1.51528	1.26519	0.73102	-0.498962	-0.160778	1.22998	2	1	1.26519
ENSG00000129451	KLK10	2.92860977723387E-06	4.45706613614181E-08	3.96192	0.744395	2.85534	3.21752	0.832233	-0.927	0.227195	1.75923	2	1	3.21752
ENSG00000129455	KLK8	4.60034937585917E-09	2.87243259554131E-11	4.54738	0.620289	2.69768	3.92709	1.02402	-0.970163	0.0847382	1.99418	2	1	3.92709
ENSG00000129465	RIPK3	0.00390013	0.000173831	4.38675	3.11343	3.65284	1.27332	0.769561	-0.637244	-0.0412822	1.40681	2	1	1.27332
ENSG00000129467	ADCY4	0.000100137	2.31504824806563E-06	4.60784	3.1173	3.47657	1.49054	0.963625	-0.62881	-0.244985	1.59243	2	1	1.49054
ENSG00000129474	AJUBA	1.47459380448174E-05	2.67417310642777E-07	3.95427	2.49883	3.19538	1.45544	0.918101	-0.815666	0.0140886	1.73377	2	1	1.45544
ENSG00000129521	EGLN3	0.00934634	0.000529247	4.88539	3.63396	4.03342	1.25143	0.762129	-0.551311	-0.132059	1.31344	2	1	1.25143
ENSG00000129562	DAD1	0.0190885	0.00140148	8.00135	8.67784	8.32504	0.676486	-0.647038	0.607204	-0.0469087	1.25424	1	2	0.676486
ENSG00000129595	EPB41L4A	0.0454644	0.00454693	4.27136	3.35544	3.52823	0.915917	0.684647	-0.41644	-0.208716	1.10109	2	1	0.915917
ENSG00000129691	ASH2L	0.00875514	0.000482574	6.12319	6.81186	6.48005	0.688665	-0.707197	0.630887	-0.013817	1.33808	1	2	0.688665
ENSG00000129810	SGO1	0.0145973	0.000970379	2.89349	4.02921	3.53443	1.13572	-0.698055	0.587023	0.0271722	1.28508	1	2	1.13572
ENSG00000130055	GDPD2	3.23918500465493E-09	1.9091977500792E-11	2.93163	0.465158	1.61067	2.46648	1.07225	-0.935545	-0.00305715	2.0078	2	1	2.46648
ENSG00000130119	GNL3L	0.037732	0.00351668	4.57468	4.99589	4.88489	0.421204	-0.686444	0.46151	0.159004	1.14795	3	2	0.421204
ENSG00000130158	DOCK6	0.000423823	1.20567655641203E-05	6.14937	4.92403	5.41096	1.22534	0.865684	-0.693048	-0.0736295	1.55873	2	1	1.22534
ENSG00000130164	LDLR	0.0269654	0.00223817	5.91907	4.95974	5.29452	0.959326	0.688928	-0.518065	-0.0968534	1.20699	2	1	0.959326
ENSG00000130175	PRKCSH	0.000849496	2.67953712781275E-05	7.93296	8.68488	8.71521	0.782255	-0.916526	0.402872	0.456102	1.37263	3	3	0.782255
ENSG00000130202	NECTIN2	0.0164296	0.00115131	6.21127	5.93427	6.40827	0.473996	0.10123	-0.63585	0.625456	1.26131	2	3	0.473996
ENSG00000130203	APOE	0.0289943	0.00247133	8.11258	9.51216	9.51608	1.4035	-0.729108	0.338856	0.341844	1.07095	3	3	1.4035
ENSG00000130222	GADD45G	0.00326966	0.000139653	3.2557	1.76742	2.76518	1.48828	0.649498	-0.736825	0.192588	1.38632	2	1	1.48828
ENSG00000130227	XPO7	0.0119922	0.000741683	6.74841	7.35404	6.84993	0.60563	-0.503439	0.703918	-0.301039	1.20736	1	2	0.60563
ENSG00000130305	NSUN5	0.002002	7.64568938868355E-05	4.38843	5.12265	4.87169	0.734221	-0.828546	0.617269	0.123096	1.44582	3	2	0.734221
ENSG00000130307	USHBP1	0.0142079	0.000937227	1.71222	1.10721	1.06964	0.642587	0.775932	-0.330047	-0.398736	1.17467	2	1	0.642587
ENSG00000130332	LSM7	0.00850732	0.000464565	5.63654	6.39823	6.51424	0.877704	-0.802348	0.296336	0.463678	1.26603	3	3	0.877704
ENSG00000130475	FCHO1	0.000613084	1.83317941637804E-05	4.1169	2.61237	2.75372	1.50452	0.926048	-0.494434	-0.360981	1.42048	2	1	1.50452
ENSG00000130487	KLHDC7B	0.00163371	6.00616286140003E-05	2.52896	1.22628	1.53669	1.30267	0.865238	-0.562548	-0.222326	1.42779	2	1	1.30267
ENSG00000130520	LSM4	0.0289354	0.00246476	5.10393	5.77584	5.95485	0.850923	-0.713744	0.217324	0.465374	1.17912	3	3	0.850923
ENSG00000130529	TRPM4	1.91030116457121E-06	2.78658421573257E-08	6.07988	4.65119	5.17174	1.42868	1.02024	-0.782664	-0.125771	1.80291	2	1	1.42868
ENSG00000130544	ZNF557	0.044868	0.00444381	3.1852	3.62151	3.41685	0.436308	-0.615836	0.540508	-0.00188729	1.15634	1	2	0.436308
ENSG00000130545	CRB3	8.32497899187565E-12	7.06655421176023E-15	3.42948	0.404731	2.08039	3.02475	1.07715	-1.05349	0.126843	2.13064	2	1	3.02475
ENSG00000130640	TUBGCP2	0.0445833	0.00440121	6.05334	5.77227	6.09441	0.322142	0.291031	-0.626657	0.425148	1.0518	2	3	0.322142
ENSG00000130701	RBBP8NL	0.000702138	2.13725453485414E-05	0.884296	0.181249	0.440862	0.703047	0.86002	-0.663963	-0.101204	1.52398	2	1	0.703047
ENSG00000130702	LAMA5	0.000455126	1.3130976222629E-05	6.15476	4.72577	5.276	1.42899	0.868307	-0.684175	-0.0863934	1.55248	2	1	1.42899
ENSG00000130703	OSBPL2	0.00797846	0.000426022	5.92984	5.4239	5.61509	0.505943	0.752799	-0.587702	-0.0811391	1.3405	2	1	0.505943
ENSG00000130707	ASS1	2.81798425106614E-06	4.25473453775462E-08	3.63292	1.96863	2.74812	1.66429	0.959407	-0.8413	0.00207855	1.80071	2	1	1.66429
ENSG00000130731	METTL26	0.009424	0.000535422	4.53499	5.02628	5.13841	0.603414	-0.789429	0.256953	0.495769	1.2852	3	3	0.603414
ENSG00000130762	ARHGEF16	0.00808459	0.000433688	2.95332	1.55639	2.17253	1.39693	0.728503	-0.616896	-0.0234791	1.3454	2	1	1.39693
ENSG00000130787	HIP1R	0.000528113	1.55606440903676E-05	5.954	4.50789	5.30637	1.44611	0.780954	-0.762032	0.0899395	1.54299	2	1	1.44611
ENSG00000130811	EIF3G	0.0114883	0.000699702	7.11137	7.59868	7.69978	0.588413	-0.779662	0.262909	0.479195	1.25886	3	3	0.588413
ENSG00000130821	SLC6A8	0.00118124	4.07543106549376E-05	5.83957	7.0589	6.91604	1.21934	-0.897483	0.494962	0.331812	1.39244	3	2	1.21934
ENSG00000130822	PNCK	0.00313249	0.000130759	1.06682	1.68127	2.04015	0.973322	-0.797235	0.121602	0.658261	1.4555	3	3	0.973322
ENSG00000130829	DUSP9	0.0457538	0.0045968	0.714341	1.71687	2.05452	1.34018	-0.673441	0.180114	0.467596	1.14104	3	3	1.34018
ENSG00000130940	CASZ1	1.5224721348017E-08	1.24154660578349E-10	4.94367	2.47386	3.68042	2.46981	1.03467	-0.930962	0.0292895	1.96563	2	1	2.46981
ENSG00000130943	PKDREJ	0.0156559	0.00107815	0.347323	0.115728	0.237359	0.231594	0.656172	-0.618659	0.0508664	1.27483	2	1	0.231594
ENSG00000131016	AKAP12	0.0404565	0.0038686	4.97036	6.17862	5.72882	1.20826	-0.654948	0.507611	0.074821	1.16256	1	2	1.20826
ENSG00000131019	ULBP3	0.00578593	0.00028341	1.34695	0.74073	1.09826	0.606219	0.673354	-0.68926	0.114371	1.36261	2	1	0.606219
ENSG00000131037	EPS8L1	7.17465675114335E-07	9.44237041476235E-09	6.11837	3.24722	4.30974	2.87115	1.03709	-0.801495	-0.121096	1.83859	2	1	2.87115
ENSG00000131055	COX4I2	0.00313494	0.00013106	3.17289	2.03814	2.21489	1.13475	0.850986	-0.494962	-0.285315	1.34595	2	1	1.13475
ENSG00000131100	ATP6V1E1	0.0226638	0.00178023	6.58903	7.37444	7.20399	0.785416	-0.729475	0.460986	0.202634	1.19046	1	2	0.785416
ENSG00000131126	TEX101	2.04116363512481E-05	3.87291517591503E-07	1.00174	0.0199553	0.298851	0.981784	0.995902	-0.68798	-0.209639	1.68388	2	1	0.981784
ENSG00000131143	COX4I1	0.0414774	0.00399291	6.20831	6.72837	6.69726	0.520062	-0.70224	0.357293	0.293906	1.05953	3	2	0.520062
ENSG00000131148	EMC8	0.0112086	0.000676632	3.96333	4.37341	4.53276	0.569429	-0.760485	0.183679	0.550565	1.31105	3	3	0.569429
ENSG00000131153	GINS2	0.00762839	0.000403018	1.60549	2.51461	2.20002	0.90912	-0.765409	0.573386	0.11011	1.33879	1	2	0.90912
ENSG00000131174	COX7B	0.000588458	1.75321110125638E-05	4.61718	5.28835	5.5281	0.910925	-0.898612	0.231041	0.634565	1.53318	3	3	0.910925
ENSG00000131183	SLC34A1	0.0427349	0.004157	0.702667	0.277497	0.532849	0.42517	0.564056	-0.585385	0.104955	1.14944	2	1	0.42517
ENSG00000131187	F12	0.0340437	0.00306848	2.51439	1.63683	2.29031	0.877558	0.505083	-0.63024	0.215191	1.13532	2	1	0.877558
ENSG00000131188	PRR7	0.0452604	0.00450582	4.06681	5.04313	5.03673	0.97632	-0.696512	0.328172	0.321458	1.02468	3	2	0.97632
ENSG00000131238	PPT1	0.048009	0.00493838	5.93775	6.7213	6.51596	0.783557	-0.668414	0.448527	0.155811	1.11694	1	2	0.783557
ENSG00000131351	HAUS8	0.0453272	0.00452123	2.73309	3.31696	3.3192	0.586119	-0.696327	0.323126	0.327041	1.02337	3	3	0.586119
ENSG00000131368	MRPS25	0.0233719	0.00184809	4.68605	5.39436	5.27145	0.708314	-0.733878	0.437319	0.234085	1.1712	3	2	0.708314
ENSG00000131378	RFTN1	0.0319176	0.00280984	5.64449	4.76771	5.20131	0.876782	0.627937	-0.569348	0.0227472	1.19728	2	1	0.876782
ENSG00000131470	PSMC3IP	0.0324982	0.00288544	3.02753	3.89001	3.49377	0.862479	-0.640359	0.555139	0.00591469	1.1955	1	2	0.862479
ENSG00000131475	VPS25	0.0255877	0.00208112	5.56705	6.09599	5.98241	0.528945	-0.722092	0.454925	0.202178	1.17702	3	2	0.528945
ENSG00000131495	NDUFA2	0.0221688	0.00172668	6.09164	6.82019	6.83631	0.744663	-0.747319	0.33755	0.361547	1.10887	3	3	0.744663
ENSG00000131686	CA6	0.0121996	0.000759764	1.61581	0.291391	0.862162	1.32442	0.710069	-0.59354	-0.0317372	1.30361	2	1	1.32442
ENSG00000131732	ZCCHC9	0.0327866	0.00291811	3.68804	4.31056	3.92067	0.622516	-0.567244	0.608301	-0.127958	1.17554	1	2	0.622516
ENSG00000131737	KRT34	0.000439111	1.26098328884029E-05	0.821013	0.0343819	0.613349	0.786631	0.668525	-0.82494	0.274263	1.49347	2	1	0.786631
ENSG00000131746	TNS4	8.1042330394924E-09	5.96186098298149E-11	6.27845	1.85239	5.1257	4.42606	0.846096	-1.04883	0.352571	1.89493	2	1	4.42606
ENSG00000131747	TOP2A	0.0469465	0.0047836	5.74934	6.83092	6.28869	1.08158	-0.599898	0.548663	-0.0271458	1.14856	1	2	1.08158
ENSG00000131778	CHD1L	0.0381254	0.00356566	1.47681	2.06261	1.83679	0.585798	-0.655153	0.516516	0.06485	1.17167	1	2	0.585798
ENSG00000131797	NA	0.029184	0.00250007	1.20897	0.658031	0.865442	0.550942	0.675484	-0.526372	-0.0739157	1.20186	2	1	0.550942
ENSG00000131828	PDHA1	0.00458564	0.000210794	5.24783	6.02186	5.84416	0.774028	-0.820715	0.527432	0.217935	1.34815	1	2	0.774028
ENSG00000131831	RAI2	0.0260758	0.00213275	4.03178	2.7711	3.18588	1.26069	0.696725	-0.510494	-0.113303	1.20722	2	1	1.26069
ENSG00000131941	RHPN2	0.0215632	0.0016621	1.9289	3.13749	2.33176	1.20859	-0.569308	0.642768	-0.165284	1.21208	1	2	1.20859
ENSG00000131979	GCH1	0.0385694	0.00362691	3.5896	2.85195	2.83184	0.757765	0.70838	-0.317524	-0.345496	1.05388	2	1	0.757765
ENSG00000132000	PODNL1	0.000179237	4.51035040267024E-06	3.0733	1.89976	2.25876	1.17354	0.927218	-0.659169	-0.173882	1.58639	2	1	1.17354
ENSG00000132164	SLC6A11	6.75406437538327E-09	4.67163996251884E-11	3.33884	0.585084	2.23587	2.75375	0.965693	-1.00078	0.178054	1.96647	2	1	2.75375
ENSG00000132170	PPARG	0.00131685	4.64632596799851E-05	3.83379	3.12146	2.5853	1.24849	0.80582	-0.0688247	-0.727163	1.53298	2	1	1.24849
ENSG00000132305	IMMT	0.0465782	0.00472121	6.11469	6.53382	6.61304	0.49835	-0.685838	0.238516	0.413248	1.09909	3	3	0.49835
ENSG00000132313	MRPL35	0.000349426	9.67703287815659E-06	4.27048	5.08864	4.92185	0.818155	-0.931315	0.578225	0.270487	1.50954	1	2	0.818155
ENSG00000132326	PER2	0.00131336	4.63048633458717E-05	4.78609	3.55676	4.23821	1.22934	0.749367	-0.733233	0.0886136	1.4826	2	1	1.22934
ENSG00000132334	PTPRE	1.92223891060265E-06	2.80917140827118E-08	5.51164	4.01281	4.5551	1.49883	1.02121	-0.780828	-0.128838	1.80204	2	1	1.49883
ENSG00000132341	RAN	0.048009	0.00493734	6.04896	6.3908	6.48017	0.431213	-0.677108	0.207985	0.439411	1.11652	1	3	0.431213
ENSG00000132359	RAP1GAP2	0.0108254	0.000646794	2.90414	1.77714	2.509	1.127	0.612786	-0.676758	0.160652	1.28954	2	1	1.127
ENSG00000132463	GRSF1	0.0128887	0.000815169	5.96437	6.57628	6.37537	0.611918	-0.741146	0.542559	0.121078	1.2837	1	2	0.611918
ENSG00000132470	ITGB4	5.31317253465886E-09	3.43191249951051E-11	7.92237	5.14748	6.93634	2.77489	0.932451	-1.02361	0.237387	1.95606	2	1	2.77489
ENSG00000132514	CLEC10A	0.0287824	0.0024463	4.09701	2.79599	3.49139	1.30103	0.617391	-0.589041	0.0557993	1.20643	2	1	1.30103
ENSG00000132517	SLC52A1	0.0373053	0.00346687	0.997514	0.340099	0.570538	0.657415	0.666724	-0.502376	-0.0925801	1.1691	2	1	0.657415
ENSG00000132603	NIP7	0.0141326	0.000929977	3.7884	4.22896	4.19881	0.440562	-0.775884	0.399626	0.319169	1.17551	3	2	0.440562
ENSG00000132622	HSPA12B	0.0275692	0.00230592	4.22687	3.06739	3.3613	1.15948	0.71012	-0.471124	-0.171692	1.18124	2	1	1.15948
ENSG00000132623	ANKEF1	0.0261893	0.00214978	2.6663	1.71333	1.80619	0.952976	0.733353	-0.39347	-0.283673	1.12682	2	1	0.952976
ENSG00000132669	RIN2	3.01467814044132E-05	6.0446097928431E-07	6.22046	5.17075	5.49374	1.04971	0.977808	-0.696765	-0.181505	1.67457	2	1	1.04971
ENSG00000132676	DAP3	1.40296412855716E-05	2.52228452437341E-07	6.87911	7.68842	7.37487	0.809308	-0.965868	0.76339	0.0934216	1.72926	1	2	0.809308
ENSG00000132677	RHBG	3.84775161752614E-08	3.50021543417977E-10	2.13196	0.163339	0.702769	1.96862	1.1278	-0.768834	-0.249131	1.89663	2	1	1.96862
ENSG00000132688	NES	0.0237182	0.00188375	6.79807	8.2026	7.50005	1.40452	-0.643587	0.587778	-0.028159	1.23136	1	2	1.40452
ENSG00000132698	RAB25	1.73361786538755E-09	9.05161658642439E-12	7.17806	1.911	5.33393	5.26705	0.941087	-1.03998	0.247464	1.98107	2	1	5.26705
ENSG00000132746	ALDH3B2	0.000315197	8.58485659066334E-06	6.1016	3.03931	4.66622	3.06229	0.808458	-0.768167	0.0694479	1.57663	2	1	3.06229
ENSG00000132763	MMACHC	0.0442898	0.00436628	2.6907	3.94286	3.4657	1.25216	-0.646113	0.506489	0.0672687	1.1526	1	2	1.25216
ENSG00000132793	LPIN3	0.0392152	0.0037034	5.66318	4.65907	5.09392	1.0041	0.637759	-0.534545	-0.0268508	1.1723	2	1	1.0041
ENSG00000132837	DMGDH	0.00917011	0.0005168	2.09065	1.22778	1.32728	0.862876	0.799385	-0.439726	-0.296841	1.23911	2	1	0.862876
ENSG00000132849	PATJ	5.32082419940772E-06	8.63509794445811E-08	5.86427	3.33585	4.50013	2.52842	0.950672	-0.82528	-0.00749522	1.77595	2	1	2.52842
ENSG00000132854	KANK4	0.0137922	0.000898295	1.07513	0.351695	1.1062	0.754509	0.378792	-0.703567	0.425285	1.12885	2	3	0.754509
ENSG00000132963	POMP	0.000962593	3.14919058736273E-05	7.38889	8.10356	7.84525	0.714677	-0.850928	0.650315	0.107711	1.50124	1	2	0.714677
ENSG00000133056	PIK3C2B	0.0016597	6.15083663414413E-05	4.98869	4.13547	4.10705	0.881643	0.888004	-0.394465	-0.437187	1.32519	2	1	0.881643
ENSG00000133067	LGR6	0.00408893	0.00018411	2.10718	0.800266	1.07356	1.30691	0.82982	-0.518863	-0.236833	1.34868	2	1	1.30691
ENSG00000133069	TMCC2	0.0118631	0.000730164	3.69454	4.74592	4.6189	1.05138	-0.783552	0.43432	0.287186	1.21787	3	2	1.05138
ENSG00000133104	SPART	0.0337772	0.00303991	5.52449	6.20351	5.9032	0.679016	-0.644155	0.546309	0.0198021	1.19046	1	2	0.679016
ENSG00000133116	KL	0.000116656	2.77542243609864E-06	2.28374	1.34362	1.39838	0.940127	0.984653	-0.499861	-0.413384	1.48451	2	1	0.940127
ENSG00000133119	RFC3	0.00822447	0.000444286	3.88236	4.69679	4.59738	0.814431	-0.805344	0.44717	0.294293	1.25251	1	2	0.814431
ENSG00000133142	TCEAL4	0.0135149	0.000871143	6.75925	7.30684	7.37868	0.61943	-0.77582	0.296406	0.437071	1.21289	1	3	0.61943
ENSG00000133401	PDZD2	1.41925844036725E-07	1.6042861044091E-09	4.82309	2.50701	3.5737	2.31608	1.01762	-0.883491	-0.00791722	1.90111	2	1	2.31608
ENSG00000133460	SLC2A11	0.0444184	0.00438135	2.88857	3.67342	3.20746	0.784852	-0.564837	0.581071	-0.099244	1.14591	3	2	0.784852
ENSG00000133477	FAM83F	4.36184907581898E-12	1.76089288775123E-15	2.58098	0.249074	1.27616	2.33191	1.16891	-0.989045	-0.0385774	2.15796	2	1	2.33191
ENSG00000133488	SEC14L4	0.040008	0.0038128	0.352167	0.20071	1.071	0.870294	-0.221721	-0.41511	0.696132	1.11124	3	3	0.870294
ENSG00000133639	BTG1	0.00402429	0.000180664	5.89806	4.85777	5.69672	1.04029	0.558064	-0.754355	0.304056	1.31242	2	1	1.04029
ENSG00000133661	SFTPD	6.02160122600005E-10	2.3499089723598E-12	1.34631	0.139027	0.581229	1.20729	1.15096	-0.885142	-0.139365	2.0361	2	1	1.20729
ENSG00000133710	SPINK5	8.97051354308767E-06	1.55238459689024E-07	8.3081	3.13551	6.62915	5.17259	0.79733	-0.910331	0.243049	1.70766	2	1	5.17259
ENSG00000133731	IMPA1	0.00768322	0.000406121	4.1409	4.80482	4.51252	0.663925	-0.731369	0.618674	0.0243124	1.35004	1	2	0.663925
ENSG00000133805	AMPD3	0.000359248	9.97804935569115E-06	5.21832	3.7517	4.12528	1.46662	0.919118	-0.610783	-0.221081	1.5299	2	1	1.46662
ENSG00000133816	MICAL2	5.33150974409615E-06	8.666788366439E-08	6.46398	4.96527	5.74086	1.49871	0.916888	-0.85605	0.0614547	1.77294	2	1	1.49871
ENSG00000133943	DGLUCY	0.0436224	0.00427583	5.38182	4.81454	4.84713	0.567273	0.698515	-0.354189	-0.293727	1.0527	2	1	0.567273
ENSG00000133962	CATSPERB	0.0127475	0.000804181	1.4966	0.896411	0.753058	0.743542	0.770349	-0.246191	-0.488989	1.25934	2	1	0.743542
ENSG00000133985	TTC9	1.88784616938342E-07	2.15936759066625E-09	2.46846	0.714602	1.41516	1.75386	1.04702	-0.840442	-0.0865137	1.88746	2	1	1.75386
ENSG00000134007	ADAM20	0.0163313	0.00114279	3.14629	2.93766	2.15285	0.993439	0.489654	0.229026	-0.751398	1.24105	2	1	0.993439
ENSG00000134014	ELP3	0.00846552	0.000461598	5.09703	5.82783	5.37043	0.730792	-0.637254	0.683009	-0.143328	1.32026	1	2	0.730792
ENSG00000134057	CCNB1	0.00259631	0.000104255	5.29316	6.36129	5.96834	1.06813	-0.808853	0.623341	0.0964628	1.43219	1	2	1.06813
ENSG00000134070	IRAK2	0.0126843	0.000798829	3.48837	2.47272	2.8299	1.01566	0.7352	-0.5548	-0.101143	1.29	2	1	1.01566
ENSG00000134138	MEIS2	0.0156559	0.00107825	2.66351	3.60019	3.71634	1.05283	-0.766322	0.296135	0.427882	1.1942	3	3	1.05283
ENSG00000134153	EMC7	0.0118017	0.000724503	7.00408	7.58657	7.73726	0.733182	-0.772969	0.238593	0.500291	1.27326	1	3	0.733182
ENSG00000134198	TSPAN2	0.0390083	0.00367868	2.17576	1.3857	1.43397	0.790061	0.706711	-0.360219	-0.295032	1.06693	2	1	0.790061
ENSG00000134201	GSTM5	0.0157824	0.00108951	1.42533	0.529272	0.786397	0.896061	0.738867	-0.512356	-0.153317	1.25122	2	1	0.896061
ENSG00000134215	VAV3	0.000382015	1.06720750934287E-05	5.15009	3.53879	4.06896	1.61129	0.895189	-0.655924	-0.145561	1.55111	2	1	1.61129
ENSG00000134240	HMGCS2	0.00652981	0.000330392	0.304679	0.0176073	0.0499111	0.287072	0.818716	-0.44862	-0.306008	1.26734	2	1	0.287072
ENSG00000134245	WNT2B	0.000971927	3.2055716056523E-05	1.51898	0.799475	0.866178	0.719508	0.907741	-0.483816	-0.354809	1.39156	2	1	0.719508
ENSG00000134248	LAMTOR5	0.0399342	0.00380247	5.10585	5.667	5.64721	0.561158	-0.705627	0.346618	0.309492	1.05225	1	2	0.561158
ENSG00000134259	NGF	0.0293411	0.00251669	0.81923	0.336121	0.535004	0.483109	0.663854	-0.541333	-0.0451881	1.20519	2	1	0.483109
ENSG00000134278	SPIRE1	0.027659	0.00231658	5.43731	6.10344	5.82142	0.666125	-0.663764	0.54946	0.03581	1.21322	1	2	0.666125
ENSG00000134283	PPHLN1	0.0451708	0.00448689	5.22453	5.69753	5.66201	0.473001	-0.695116	0.361413	0.282072	1.05653	1	2	0.473001
ENSG00000134291	TMEM106C	0.00396509	0.000177253	5.76845	6.90466	6.55302	1.13621	-0.808216	0.577269	0.148479	1.38548	1	2	1.13621
ENSG00000134297	NA	0.0100347	0.00058605	2.78473	3.64869	2.96856	0.863959	-0.53695	0.707897	-0.272076	1.24485	1	2	0.863959
ENSG00000134317	GRHL1	4.16810068258769E-11	7.32315501521205E-14	5.92243	2.04145	4.16524	3.88098	1.0656	-1.03329	0.115294	2.09889	2	1	3.88098
ENSG00000134375	TIMM17A	0.000921289	2.97541948653525E-05	4.92097	5.59938	5.55978	0.67841	-0.912297	0.463215	0.382909	1.37551	1	2	0.67841
ENSG00000134438	RAX	0.0499185	0.00519562	0.348241	0.0440065	0.216511	0.304235	0.568765	-0.565577	0.0776084	1.13434	2	1	0.304235
ENSG00000134470	IL15RA	0.00666232	0.000339248	3.97647	2.9	3.19364	1.07647	0.792388	-0.539302	-0.176042	1.33169	2	1	1.07647
ENSG00000134508	CABLES1	0.0202884	0.00153326	5.51022	6.82418	6.9433	1.43307	-0.751152	0.305823	0.40164	1.15279	3	3	1.43307
ENSG00000134532	SOX5	0.0425999	0.00413319	3.75465	4.59856	4.994	1.23935	-0.664016	0.135128	0.509584	1.1736	3	3	1.23935
ENSG00000134569	LRP4	0.00111499	3.80504603118337E-05	3.8478	2.11053	2.94396	1.73727	0.794283	-0.706697	0.0133712	1.50098	2	1	1.73727
ENSG00000134597	RBMX2	0.0414774	0.00399145	4.32	4.80053	4.6212	0.480533	-0.653072	0.506759	0.0739189	1.15983	1	2	0.480533
ENSG00000134602	STK26	0.00319587	0.000134886	3.75881	2.46062	3.22687	1.29819	0.697124	-0.714022	0.118901	1.41115	2	1	1.29819
ENSG00000134640	MTNR1B	0.0486885	0.00503318	0.310774	0.0488986	0.085063	0.261876	0.684434	-0.388552	-0.240375	1.07299	2	1	0.261876
ENSG00000134686	PHC2	0.0347871	0.00315421	5.22275	5.70491	5.74633	0.52358	-0.714264	0.292953	0.37946	1.09372	3	3	0.52358
ENSG00000134690	CDCA8	0.0250258	0.00201656	2.81	4.06554	3.67452	1.25555	-0.703956	0.504087	0.127857	1.20804	1	2	1.25555
ENSG00000134709	HOOK1	0.00324083	0.0001374	4.31351	2.35251	3.37522	1.961	0.733034	-0.68791	0.0531489	1.42094	2	1	1.961
ENSG00000134755	DSC2	5.15933191080604E-08	4.9493237542363E-10	7.47875	3.27846	6.08793	4.20029	0.883465	-1.00028	0.259709	1.88374	2	1	4.20029
ENSG00000134757	DSG3	6.29911347065761E-08	6.25571339937738E-10	8.04457	2.83071	6.79605	5.21385	0.804026	-1.02402	0.366281	1.82805	2	1	5.21385
ENSG00000134760	DSG1	1.29968208111685E-08	1.01089493336949E-10	10.0673	2.88961	7.70715	7.1777	0.899225	-1.02113	0.267778	1.92035	2	1	7.1777
ENSG00000134762	DSC3	2.20775170036571E-09	1.21213625491066E-11	7.51134	2.11898	5.92792	5.39235	0.889901	-1.05708	0.318188	1.94698	2	1	5.39235
ENSG00000134765	DSC1	6.1545352802488E-09	4.19070251346471E-11	8.78221	1.69352	6.02419	7.08869	0.957778	-1.00717	0.193271	1.96495	2	1	7.08869
ENSG00000134809	TIMM10	0.0445716	0.00439886	4.61462	5.13327	5.28449	0.669869	-0.680564	0.198051	0.45422	1.13478	3	3	0.669869
ENSG00000134830	C5AR2	0.00897031	0.000499263	1.80363	0.970451	1.28008	0.833183	0.748524	-0.579647	-0.0860695	1.32817	2	1	0.833183
ENSG00000134909	ARHGAP32	0.00163449	6.02592908125758E-05	6.1612	5.13099	5.54577	1.0302	0.814275	-0.656299	-0.0642186	1.47057	2	1	1.0302
ENSG00000134910	STT3A	0.00301714	0.000125213	6.28011	6.91903	6.7983	0.638916	-0.847949	0.515982	0.258254	1.36393	3	2	0.638916
ENSG00000134954	ETS1	0.0383105	0.00358607	6.11508	6.47601	6.85566	0.740577	-0.601672	-0.0097659	0.612833	1.21451	3	3	0.740577
ENSG00000134955	SLC37A2	0.00219798	8.54597086545895E-05	4.1055	2.95351	3.05525	1.15199	0.873525	-0.462719	-0.344704	1.33624	2	1	1.15199
ENSG00000135114	OASL	0.000803707	2.51563946251089E-05	4.15228	2.26794	2.86038	1.88434	0.873951	-0.628247	-0.155955	1.5022	2	1	1.88434
ENSG00000135127	BICDL1	0.011686	0.000714888	4.26457	2.82769	3.11619	1.43688	0.774789	-0.47905	-0.227303	1.25384	2	1	1.43688
ENSG00000135175	OCM2	0.0321072	0.00283518	0.435691	0.0587162	0.0759323	0.376975	0.721257	-0.359623	-0.31026	1.08088	2	1	0.376975
ENSG00000135211	TMEM60	0.026264	0.00215662	5.76765	6.64242	6.11752	0.874768	-0.592583	0.61457	-0.109783	1.20715	1	2	0.874768
ENSG00000135218	CD36	0.00132833	4.69985608759019E-05	5.84702	3.33186	3.83656	2.51516	0.881169	-0.544738	-0.258611	1.42591	2	1	2.51516
ENSG00000135372	NAT10	0.031274	0.00272849	5.86483	6.34479	6.36245	0.497628	-0.723535	0.319728	0.358131	1.08167	3	3	0.497628
ENSG00000135373	EHF	9.55247449442535E-09	7.19854897846673E-11	4.41266	0.995965	2.92308	3.4167	0.988099	-0.978837	0.130572	1.96694	2	1	3.4167
ENSG00000135374	ELF5	0.00772935	0.000409184	0.45057	0.0789179	0.107471	0.371652	0.812133	-0.423289	-0.328374	1.23542	2	1	0.371652
ENSG00000135378	PRRG4	3.11791873446805E-05	6.30196191620602E-07	3.93679	2.01582	2.93667	1.92097	0.899542	-0.799977	0.0147179	1.69952	2	1	1.92097
ENSG00000135387	CAPRIN1	0.0441766	0.00434918	7.56272	8.05737	8.12729	0.564569	-0.693758	0.260791	0.395712	1.08947	1	3	0.564569
ENSG00000135390	ATP5MC2	0.0011207	3.83058460583859E-05	6.19467	6.8795	7.03677	0.842103	-0.89014	0.289029	0.559821	1.44996	3	3	0.842103
ENSG00000135404	CD63	0.00162548	5.96715606071474E-05	9.6872	10.7021	10.5324	1.01494	-0.878235	0.518864	0.285247	1.3971	3	2	1.01494
ENSG00000135439	AGAP2	0.000120878	2.89539950863501E-06	3.47333	2.41564	2.31812	1.15521	0.981861	-0.398801	-0.526089	1.50795	2	1	1.15521
ENSG00000135451	TROAP	0.00201199	7.70550762736294E-05	4.29402	5.35055	5.39976	1.10575	-0.879507	0.382991	0.441803	1.32131	3	3	1.10575
ENSG00000135472	FAIM2	7.20165135425654E-09	5.09751939436287E-11	2.49344	0.249436	0.851926	2.24401	1.15611	-0.782402	-0.261934	1.93851	2	1	2.24401
ENSG00000135480	KRT7	0.0278508	0.00233564	2.11028	0.936776	0.990492	1.1735	0.731427	-0.364748	-0.314572	1.09618	2	1	1.1735
ENSG00000135503	ACVR1B	0.00456581	0.000209391	4.76144	4.08616	4.56845	0.675274	0.611176	-0.733345	0.226932	1.34452	2	1	0.675274
ENSG00000135525	MAP7	8.83836602852837E-10	3.81640949724235E-12	4.98039	2.08473	3.85302	2.89566	0.981623	-1.0319	0.197695	2.01353	2	1	2.89566
ENSG00000135631	RAB11FIP5	0.00369722	0.000162393	4.46209	3.47085	4.20195	0.991242	0.604069	-0.746889	0.249518	1.35096	2	1	0.991242
ENSG00000135636	DYSF	0.00815866	0.000438279	5.57217	4.68602	4.69273	0.886155	0.811173	-0.382765	-0.373727	1.19394	2	1	0.886155
ENSG00000135697	BCO1	0.0382602	0.00358033	0.767088	0.137459	0.32686	0.629629	0.677578	-0.478492	-0.13073	1.15607	2	1	0.629629
ENSG00000135709	KIAA0513	0.0207155	0.00157892	3.43054	2.60457	2.74475	0.825969	0.742122	-0.439947	-0.239325	1.18207	2	1	0.825969
ENSG00000135749	PCNX2	0.0315966	0.00277223	5.02839	3.98137	4.14319	1.04702	0.715343	-0.415379	-0.240624	1.13072	2	1	1.04702
ENSG00000135750	KCNK1	3.95025588441702E-11	6.59155627176918E-14	3.82811	1.00649	2.81415	2.82162	0.98918	-1.08034	0.245493	2.06952	2	1	2.82162
ENSG00000135763	URB2	0.0119416	0.000737273	4.21778	4.88394	4.78052	0.666163	-0.779622	0.453137	0.261751	1.23276	3	2	0.666163
ENSG00000135775	COG2	0.00700813	0.000361761	4.26471	4.79286	4.60648	0.528153	-0.767569	0.58014	0.104551	1.34771	1	2	0.528153
ENSG00000135778	NTPCR	0.00902383	0.000504238	2.18123	2.69823	2.69523	0.516995	-0.805084	0.378903	0.372052	1.18399	3	2	0.516995
ENSG00000135900	MRPL44	0.000701959	2.13482040113788E-05	5.58023	6.75066	6.61087	1.17042	-0.918859	0.508344	0.337894	1.4272	1	2	1.17042
ENSG00000135903	PAX3	0.0280811	0.00236327	5.64921	7.10911	7.29398	1.64477	-0.727386	0.279921	0.407476	1.13486	3	3	1.64477
ENSG00000135912	TTLL4	0.00304536	0.000126795	5.97827	6.68071	6.7883	0.810028	-0.854789	0.31527	0.494481	1.34927	1	3	0.810028
ENSG00000135916	ITM2C	0.00756836	0.000398217	6.2523	7.13857	7.0827	0.886269	-0.813969	0.416036	0.338499	1.23	3	2	0.886269
ENSG00000135925	WNT10A	2.37307155635519E-07	2.77824880776862E-09	3.6885	1.14505	2.3908	2.54344	0.991538	-0.893602	0.0297209	1.88514	2	1	2.54344
ENSG00000135929	CYP27A1	0.0336697	0.00302208	6.74881	7.64363	7.39272	0.894827	-0.690889	0.474977	0.148058	1.16587	1	2	0.894827
ENSG00000135940	COX5B	0.0057067	0.000278301	7.4383	8.11244	8.21498	0.77668	-0.823886	0.304392	0.47601	1.2999	3	3	0.77668
ENSG00000135960	EDAR	0.00291341	0.000120517	0.990768	0.158561	0.378912	0.832207	0.834265	-0.56183	-0.192174	1.3961	2	1	0.832207
ENSG00000135966	TGFBRAP1	0.00128868	4.52614083304887E-05	5.18443	5.7322	5.85532	0.670888	-0.885008	0.289781	0.55383	1.43884	1	3	0.670888
ENSG00000135972	MRPS9	0.0337286	0.0030316	4.91209	5.49594	5.11738	0.58385	-0.554823	0.611963	-0.144563	1.16679	1	2	0.58385
ENSG00000136002	ARHGEF4	6.42104675151493E-12	3.8018900994006E-15	6.23182	1.63442	4.39534	4.5974	1.04279	-1.08216	0.193957	2.12495	2	1	4.5974
ENSG00000136011	STAB2	0.00410829	0.000185424	2.51733	0.923897	1.45784	1.59343	0.798922	-0.590029	-0.124603	1.38895	2	1	1.59343
ENSG00000136068	FLNB	7.14924804994703E-06	1.19452817546992E-07	7.64276	6.17844	7.07226	1.46431	0.849111	-0.892298	0.170658	1.74141	2	1	1.46431
ENSG00000136114	THSD1	1.87976283848881E-05	3.5009039838364E-07	4.34141	3.13006	3.43148	1.21135	1.00846	-0.664925	-0.248543	1.67338	2	1	1.21135
ENSG00000136153	LMO7	5.25182588090202E-06	8.4807178612908E-08	5.17799	3.88084	4.40774	1.29715	0.979439	-0.793063	-0.0730819	1.7725	2	1	1.29715
ENSG00000136155	SCEL	2.25419421368738E-10	6.79485821759573E-13	5.71866	1.28727	3.99655	4.43139	0.996122	-1.0481	0.201704	2.04422	2	1	4.43139
ENSG00000136156	ITM2B	0.0090718	0.000509312	7.64935	7.03118	7.18389	0.618172	0.781185	-0.513853	-0.193925	1.29504	2	1	0.618172
ENSG00000136160	EDNRB	0.0124662	0.000779727	6.45153	8.1892	8.16634	1.73768	-0.785504	0.373685	0.358436	1.15919	3	2	1.73768
ENSG00000136261	BZW2	0.0229699	0.00180947	6.59165	7.69233	7.34363	1.10067	-0.707827	0.510426	0.124483	1.21825	1	2	1.10067
ENSG00000136286	MYO1G	0.0204059	0.00154489	4.44762	3.40799	3.91931	1.03964	0.655711	-0.592488	0.0214179	1.2482	2	1	1.03964
ENSG00000136305	CIDEB	0.00772654	0.000408827	4.38479	3.28381	3.65535	1.10098	0.767453	-0.568538	-0.117696	1.33599	2	1	1.10098
ENSG00000136379	ABHD17C	0.0121748	0.000757133	3.86726	3.16706	3.22517	0.700207	0.78462	-0.412523	-0.313165	1.19714	2	1	0.700207
ENSG00000136383	ALPK3	0.0206853	0.0015755	2.102	1.41474	1.77563	0.68726	0.64053	-0.603849	0.0495836	1.24438	2	1	0.68726
ENSG00000136463	TACO1	0.0170782	0.00121068	3.83578	4.43711	4.29488	0.601329	-0.744583	0.482963	0.192625	1.22755	3	2	0.601329
ENSG00000136485	DCAF7	0.0289943	0.00247083	5.40695	6.01206	5.84135	0.60511	-0.700763	0.482856	0.148928	1.18362	1	2	0.60511
ENSG00000136527	TRA2B	0.0337286	0.00303405	6.34603	6.73387	6.80492	0.458895	-0.710382	0.249446	0.425301	1.13568	1	3	0.458895
ENSG00000136546	SCN7A	0.0267189	0.00220907	1.40908	0.41674	0.680063	0.992344	0.709909	-0.478447	-0.163112	1.18836	2	1	0.992344
ENSG00000136628	EPRS1	0.00313249	0.000130707	7.35528	8.15366	7.8812	0.798388	-0.809822	0.602909	0.120783	1.41273	1	2	0.798388
ENSG00000136688	IL36G	1.0789054233392E-08	8.21752166016236E-11	5.91374	0.77552	3.43585	5.13822	1.01994	-0.952568	0.0687064	1.97251	2	1	5.13822
ENSG00000136689	IL1RN	1.90221331564882E-05	3.56319428273114E-07	5.94156	2.95906	5.07656	2.9825	0.757277	-0.903717	0.275542	1.66099	2	1	2.9825
ENSG00000136695	IL36RN	1.26190140184429E-09	5.85597252074778E-12	4.87324	0.512669	2.63949	4.36057	1.06968	-0.961505	0.0291821	2.03119	2	1	4.36057
ENSG00000136696	IL36B	0.000118328	2.82794993300311E-06	2.25995	0.322191	1.20344	1.93776	0.877722	-0.756418	-0.013245	1.63414	2	1	1.93776
ENSG00000136697	IL1F10	1.36322259964785E-08	1.06398577322068E-10	1.67537	0.0589022	0.467423	1.61647	1.15146	-0.763155	-0.279284	1.91462	2	1	1.61647
ENSG00000136717	BIN1	0.00548571	0.000263685	4.46166	3.29465	4.31216	1.16702	0.507602	-0.7476	0.346798	1.2552	2	1	1.16702
ENSG00000136718	IMP4	0.0470066	0.00479235	5.47993	5.93226	5.92902	0.452331	-0.693022	0.326825	0.319508	1.01985	3	2	0.452331
ENSG00000136720	HS6ST1	0.000159573	3.9596971499209E-06	2.68491	1.7982	2.32383	0.88671	0.79029	-0.81207	0.13779	1.60236	2	1	0.88671
ENSG00000136732	GYPC	0.0014176	5.05902895087849E-05	6.74729	7.8181	7.63549	1.07081	-0.883535	0.524357	0.28427	1.40789	3	2	1.07081
ENSG00000136807	CDK9	0.0249864	0.00201069	7.14792	6.66298	6.8254	0.484939	0.697993	-0.515373	-0.108995	1.21337	2	1	0.484939
ENSG00000136826	KLF4	9.165241017105E-05	2.08682148252525E-06	7.17607	5.27891	6.18581	1.89716	0.872972	-0.775023	0.0127687	1.648	2	1	1.89716
ENSG00000136842	TMOD1	0.0473803	0.00484693	3.21267	4.48894	3.9209	1.27627	-0.620077	0.527784	0.0168946	1.14786	1	2	1.27627
ENSG00000136848	DAB2IP	0.0126455	0.000795026	6.26936	5.5535	5.97662	0.715856	0.636218	-0.65232	0.109291	1.28854	2	1	0.715856
ENSG00000136867	SLC31A2	3.30084133385078E-07	4.05986782638015E-09	3.88808	2.38101	2.92078	1.50707	1.05672	-0.804166	-0.137678	1.86089	2	1	1.50707
ENSG00000136930	PSMB7	0.0143336	0.000948606	7.41462	8.12437	8.05732	0.709753	-0.773522	0.413299	0.30118	1.18682	3	2	0.709753
ENSG00000136943	CTSV	0.0283296	0.00238723	2.58579	1.24389	2.36468	1.3419	0.465504	-0.653325	0.281153	1.11883	2	1	1.3419
ENSG00000136950	ARPC5L	0.0024205	9.56316528570254E-05	4.26046	3.63534	3.98748	0.625116	0.722657	-0.715241	0.0947606	1.4379	2	1	0.625116
ENSG00000136982	DSCC1	0.00252729	0.000101075	3.11278	4.0458	3.65962	0.933018	-0.792432	0.648035	0.0518209	1.44047	1	2	0.933018
ENSG00000137077	CCL21	0.00564265	0.00027381	6.45715	4.09428	5.3534	2.36287	0.703988	-0.670275	0.0620403	1.37426	2	1	2.36287
ENSG00000137168	PPIL1	0.00458564	0.000210785	4.48182	5.48248	5.37014	1.00066	-0.837087	0.45852	0.313065	1.29561	3	2	1.00066
ENSG00000137193	PIM1	6.11185216788075E-08	6.05329313645203E-10	6.74503	4.86869	5.50837	1.87634	1.09393	-0.814052	-0.163584	1.90798	2	1	1.87634
ENSG00000137261	KIAA0319	1.33850335686063E-05	2.39198575991888E-07	1.17006	0.293202	0.463349	0.876856	1.03001	-0.63109	-0.308765	1.6611	2	1	0.876856
ENSG00000137265	IRF4	0.0283882	0.0023937	5.947	7.25356	7.13956	1.30656	-0.728423	0.385277	0.288106	1.1137	3	2	1.30656
ENSG00000137266	SLC22A23	2.10789481233193E-06	3.08616314433355E-08	4.74625	2.92372	3.59027	1.82253	1.01773	-0.782125	-0.123872	1.79985	2	1	1.82253
ENSG00000137274	BPHL	0.0147167	0.000982673	3.6638	4.42795	4.32436	0.764149	-0.768545	0.434784	0.27165	1.20333	3	2	0.764149
ENSG00000137285	TUBB2B	0.00956542	0.000546544	3.51864	4.96748	4.53582	1.44884	-0.766456	0.539216	0.150209	1.30567	3	2	1.44884
ENSG00000137288	UQCC2	0.00128403	4.50288183492106E-05	2.76849	3.57633	3.38449	0.807845	-0.875311	0.568479	0.22562	1.44379	3	2	0.807845
ENSG00000137312	FLOT1	0.0106384	0.000630874	6.91034	7.68868	7.34848	0.778347	-0.715281	0.602613	0.0265803	1.31789	1	2	0.778347
ENSG00000137337	MDC1	0.0155816	0.0010702	6.44767	7.13262	6.76562	0.684946	-0.651601	0.622713	-0.0600715	1.27431	1	2	0.684946
ENSG00000137343	ATAT1	0.000837658	2.63994329878234E-05	4.33906	5.26614	5.09278	0.92708	-0.90288	0.547956	0.276645	1.45084	3	2	0.92708
ENSG00000137440	FGFBP1	8.07545629726064E-09	5.91162695891617E-11	6.06767	1.44874	4.92413	4.61893	0.834921	-1.05229	0.367693	1.88721	2	1	4.61893
ENSG00000137441	FGFBP2	0.0137129	0.000892394	2.19724	2.19582	4.06395	1.86812	-0.363221	-0.36409	0.779323	1.14341	3	3	1.86812
ENSG00000137547	MRPL15	0.0419369	0.00405081	5.58875	6.3545	6.01236	0.765756	-0.628499	0.536139	0.0157686	1.16464	1	2	0.765756
ENSG00000137561	TTPA	0.0149981	0.00100994	0.79367	1.4628	2.17237	1.3787	-0.655243	-0.0123589	0.669367	1.32461	3	3	1.3787
ENSG00000137575	SDCBP	0.00535794	0.000255738	5.98703	7.33575	7.11394	1.34872	-0.823674	0.484804	0.269612	1.30848	1	2	1.34872
ENSG00000137648	TMPRSS4	0.00895837	0.000497931	1.34801	0.219023	0.990917	1.12898	0.602404	-0.69511	0.192008	1.29751	2	1	1.12898
ENSG00000137672	TRPC6	0.0131316	0.000836977	2.84242	1.85728	2.23482	0.985141	0.723118	-0.568439	-0.0734736	1.29156	2	1	0.985141
ENSG00000137699	TRIM29	1.00200983400191E-10	2.2922498624761E-13	8.82406	2.79774	7.14561	6.02632	0.908106	-1.09984	0.348853	2.00794	2	1	6.02632
ENSG00000137709	POU2F3	2.28422885260434E-11	3.03149046464009E-14	2.21749	0.303782	1.26967	1.9137	1.10434	-1.0144	0.0549755	2.11874	2	1	1.9137
ENSG00000137745	MMP13	0.0481739	0.00496052	1.60351	3.50204	2.47486	1.89853	-0.582035	0.559949	-0.0579067	1.14198	1	2	1.89853
ENSG00000137747	TMPRSS13	7.01137134165814E-05	1.55300856232766E-06	4.83622	1.9123	3.34792	2.92392	0.872831	-0.787828	0.0275437	1.66066	2	1	2.92392
ENSG00000137767	SQOR	0.0250346	0.00201794	5.25918	4.23925	4.65229	1.01993	0.676539	-0.546938	-0.0514665	1.22348	2	1	1.01993
ENSG00000137802	MAPKBP1	0.0376769	0.0035085	5.75728	5.21404	5.34655	0.543245	0.690235	-0.452153	-0.173489	1.14239	2	1	0.543245
ENSG00000137807	KIF23	0.000571685	1.69617831164042E-05	5.42223	6.65464	6.29242	1.23242	-0.892418	0.624523	0.178678	1.51694	1	2	1.23242
ENSG00000137819	PAQR5	3.46673572184404E-06	5.38353566450644E-08	3.60754	1.5108	2.52067	2.09674	0.947391	-0.844978	0.0182972	1.79237	2	1	2.09674
ENSG00000137843	PAK6	3.72666424423299E-05	7.67278002701646E-07	4.29274	2.07763	3.09776	2.21511	0.905429	-0.78606	-0.00707392	1.69149	2	1	2.21511
ENSG00000137857	DUOX1	1.85688265876558E-12	3.99802488699661E-16	6.91738	2.18097	5.28151	4.73642	1.00816	-1.12087	0.272833	2.12903	2	1	4.73642
ENSG00000137875	BCL2L10	0.000108384	2.53487648056946E-06	1.86481	0.205735	0.931354	1.65908	0.889095	-0.749315	-0.0327355	1.63841	2	1	1.65908
ENSG00000137878	GCOM1	5.21548133450966E-09	3.34073785556384E-11	0.909393	0.0962966	0.287585	0.813096	1.17196	-0.758902	-0.304648	1.93087	2	1	0.813096
ENSG00000137936	BCAR3	0.025166	0.00203461	4.77325	5.55813	5.32334	0.784878	-0.706511	0.497827	0.137567	1.20434	1	2	0.784878
ENSG00000137960	GIPC2	5.33665583664398E-05	1.15377871570903E-06	1.50894	0.634566	0.788648	0.874376	0.995346	-0.595303	-0.315	1.59065	2	1	0.874376
ENSG00000137962	ARHGAP29	0.0011123	3.78988679634342E-05	5.70971	4.51771	4.63494	1.192	0.901622	-0.484365	-0.348062	1.38599	2	1	1.192
ENSG00000137968	SLC44A5	0.000119515	2.85952265211527E-06	3.11627	1.03578	1.88436	2.08049	0.899922	-0.730256	-0.0653442	1.63018	2	1	2.08049
ENSG00000137975	CLCA2	5.50664121727916E-09	3.66062111278919E-11	8.58337	3.30769	7.03857	5.27568	0.878892	-1.04511	0.315516	1.924	2	1	5.27568
ENSG00000138095	LRPPRC	0.0176975	0.00126731	7.03895	7.64688	7.5229	0.607927	-0.747968	0.464441	0.217179	1.21241	1	2	0.607927
ENSG00000138119	MYOF	0.00422567	0.000191185	7.90774	6.55022	6.91934	1.35753	0.815214	-0.554197	-0.181846	1.36941	2	1	1.35753
ENSG00000138135	CH25H	0.0376949	0.0035112	3.55718	2.32491	3.39147	1.23228	0.436434	-0.637406	0.292031	1.07384	2	1	1.23228
ENSG00000138152	BTBD16	4.65682778350353E-05	9.87614461567655E-07	1.57528	0.415319	0.812022	1.15996	0.95372	-0.71071	-0.14148	1.66443	2	1	1.15996
ENSG00000138162	TACC2	2.97911929946455E-08	2.64589667570056E-10	6.07983	3.49583	4.98768	2.584	0.962848	-0.970124	0.145865	1.93297	2	1	2.584
ENSG00000138185	ENTPD1	0.0084297	0.000458964	4.38259	3.65506	3.61641	0.766174	0.808346	-0.348546	-0.410008	1.21835	2	1	0.766174
ENSG00000138271	GPR87	4.01502922168682E-09	2.48535020181927E-11	5.8331	1.16574	4.22814	4.66736	0.926139	-1.03167	0.252909	1.95781	2	1	4.66736
ENSG00000138279	ANXA7	0.0217986	0.00168787	7.43258	6.90134	7.05201	0.53124	0.719142	-0.496505	-0.151707	1.21565	2	1	0.53124
ENSG00000138363	ATIC	0.00557541	0.000269047	6.63738	7.30822	7.24337	0.670833	-0.828439	0.444009	0.320999	1.27245	1	2	0.670833
ENSG00000138411	HECW2	0.00868913	0.000476526	3.34343	2.46316	2.53383	0.880264	0.805375	-0.421818	-0.323297	1.22719	2	1	0.880264
ENSG00000138442	WDR12	0.025172	0.00203579	2.89061	3.36902	3.24408	0.478411	-0.714815	0.479081	0.167294	1.1939	1	2	0.478411
ENSG00000138594	TMOD3	0.0111206	0.00066987	5.77404	5.16496	5.24579	0.609081	0.786336	-0.443092	-0.279945	1.22943	2	1	0.609081
ENSG00000138641	HERC3	0.0272302	0.00226601	1.35494	0.898509	0.922659	0.456432	0.732778	-0.369173	-0.310866	1.10195	2	1	0.456432
ENSG00000138642	HERC6	0.0420424	0.00406778	5.7334	4.3569	4.96577	1.37651	0.629869	-0.534237	-0.019312	1.16411	2	1	1.37651
ENSG00000138650	PCDH10	0.0298886	0.00257491	0.168121	0.501012	0.875247	0.707127	-0.608917	-0.0231477	0.635371	1.24429	3	3	0.707127
ENSG00000138670	RASGEF1B	0.00330828	0.000141659	4.15036	3.01404	3.47471	1.13632	0.784086	-0.634235	-0.059246	1.41832	2	1	1.13632
ENSG00000138722	MMRN1	0.0194542	0.00144849	4.4706	2.83711	3.24236	1.63349	0.733914	-0.483431	-0.181421	1.21735	2	1	1.63349
ENSG00000138735	PDE5A	0.0101105	0.000592656	4.35231	3.26776	3.40328	1.08455	0.792518	-0.441818	-0.287583	1.23434	2	1	1.08455
ENSG00000138867	GUCD1	0.0279171	0.00234646	5.37815	5.8272	6.00163	0.623485	-0.702697	0.16977	0.508674	1.21137	3	3	0.623485
ENSG00000139044	B4GALNT3	0.000230385	5.99585844411786E-06	5.33659	3.41433	4.38827	1.92226	0.831403	-0.765586	0.0435518	1.59699	2	1	1.92226
ENSG00000139144	PIK3C2G	3.53262365978803E-06	5.51437647399359E-08	3.18107	0.409755	1.46201	2.77132	1.00038	-0.782812	-0.105739	1.78319	2	1	2.77132
ENSG00000139163	ETNK1	0.00762839	0.000402559	4.43378	5.08709	4.86521	0.653305	-0.767421	0.570122	0.115853	1.33754	1	2	0.653305
ENSG00000139178	C1RL	0.0133495	0.000859042	5.19666	4.0822	4.32583	1.11446	0.763592	-0.483579	-0.21093	1.24717	2	1	1.11446
ENSG00000139182	CLSTN3	0.00119672	4.1355191700168E-05	6.23794	4.82821	5.29235	1.40973	0.853264	-0.625374	-0.138551	1.47864	2	1	1.40973
ENSG00000139209	SLC38A4	8.62933735912709E-05	1.95086752655473E-06	1.69212	0.64068	0.96619	1.05144	0.948303	-0.677412	-0.174117	1.62572	2	1	1.05144
ENSG00000139211	AMIGO2	0.0136	0.000880758	4.19075	2.99154	3.27852	1.19921	0.758696	-0.49395	-0.194182	1.25265	2	1	1.19921
ENSG00000139263	LRIG3	0.00762324	0.00040172	6.44743	5.25444	5.97912	1.19299	0.652011	-0.682605	0.128108	1.33462	2	1	1.19299
ENSG00000139292	LGR5	0.0058696	0.000289823	1.76677	0.740523	0.741676	1.02625	0.828682	-0.387356	-0.38599	1.21604	2	1	1.02625
ENSG00000139354	GAS2L3	0.0108025	0.000644845	5.82975	7.23516	7.15663	1.40541	-0.793161	0.401286	0.334548	1.19445	1	2	1.40541
ENSG00000139364	TMEM132B	0.00129468	4.55765185083051E-05	1.02462	0.402515	0.497592	0.6221	0.889602	-0.515351	-0.300629	1.40495	2	1	0.6221
ENSG00000139370	SLC15A4	0.0355497	0.00325875	5.72753	6.2259	6.30307	0.575539	-0.708651	0.260664	0.410749	1.1194	3	3	0.575539
ENSG00000139405	RITA1	0.00201199	7.70180486329436E-05	4.7234	5.43096	5.26816	0.707557	-0.858221	0.551911	0.227465	1.41013	3	2	0.707557
ENSG00000139433	GLTP	1.67467557839987E-09	8.65372244194143E-12	7.16891	4.71218	5.81348	2.45673	1.09109	-0.932501	-0.025374	2.02359	2	1	2.45673
ENSG00000139438	FAM222A	0.00487437	0.000227347	2.76935	3.9304	4.24855	1.4792	-0.819907	0.246283	0.538441	1.35835	3	3	1.4792
ENSG00000139496	NUP58	0.0131316	0.000837251	5.08123	5.60358	5.4191	0.522353	-0.732712	0.554004	0.0995644	1.28672	1	2	0.522353
ENSG00000139546	TARBP2	0.0145834	0.000969059	4.34399	4.7374	5.10506	0.76107	-0.672104	0.0142936	0.655768	1.32787	3	3	0.76107
ENSG00000139547	RDH16	0.000810254	2.5388709860947E-05	1.55974	0.631188	0.914845	0.928552	0.876402	-0.622698	-0.164748	1.4991	2	1	0.928552
ENSG00000139567	ACVRL1	0.0388948	0.00366652	4.01087	3.28113	3.57178	0.729734	0.649771	-0.520795	-0.0545766	1.17057	2	1	0.729734
ENSG00000139579	NABP2	0.00402429	0.000180574	4.86009	5.32932	5.43885	0.578766	-0.833515	0.268886	0.526216	1.35973	3	3	0.578766
ENSG00000139629	GALNT6	2.45578621607913E-05	4.75876325647801E-07	3.80039	2.04408	2.96452	1.75632	0.879503	-0.828048	0.0668371	1.70755	2	1	1.75632
ENSG00000139668	WDFY2	0.00340959	0.000146663	4.22037	3.46674	3.57973	0.753634	0.847415	-0.488961	-0.288602	1.33638	2	1	0.753634
ENSG00000139679	LPAR6	0.0132782	0.000851115	5.72285	4.74768	4.981	0.975165	0.76025	-0.49493	-0.194616	1.25518	2	1	0.975165
ENSG00000139725	RHOF	0.0453908	0.0045359	3.96394	3.13562	3.37309	0.828319	0.668113	-0.463134	-0.138817	1.13125	2	1	0.828319
ENSG00000139734	DIAPH3	0.0428942	0.00417664	3.05025	3.90356	3.64042	0.853309	-0.667711	0.476219	0.123461	1.14393	1	2	0.853309
ENSG00000139835	GRTP1	2.52243735608155E-05	4.90367908903832E-07	2.80479	1.10176	1.77297	1.70304	0.948247	-0.755962	-0.0842909	1.70421	2	1	1.70304
ENSG00000139890	REM2	0.0364953	0.00336901	1.41643	0.640985	0.714346	0.775444	0.70989	-0.379371	-0.276322	1.08926	2	1	0.775444
ENSG00000139914	FITM1	0.046631	0.00473011	1.18833	0.674749	0.70167	0.513582	0.692996	-0.348884	-0.294271	1.04188	2	1	0.513582
ENSG00000139988	RDH12	8.83531850417272E-10	3.78085811756772E-12	3.6057	0.595236	2.00886	3.01046	1.08623	-0.953982	0.00403945	2.04021	2	1	3.01046
ENSG00000140022	STON2	3.97592670323626E-08	3.63821476773692E-10	6.44271	4.08688	5.13896	2.35583	1.04687	-0.892771	-0.0265581	1.93964	2	1	2.35583
ENSG00000140057	AK7	0.0264179	0.00217566	1.05758	0.638099	0.531236	0.526342	0.721243	-0.224184	-0.465033	1.18628	2	1	0.526342
ENSG00000140199	SLC12A6	0.0280746	0.00236121	4.57677	3.98121	4.04365	0.595566	0.728035	-0.394682	-0.276969	1.12272	2	1	0.595566
ENSG00000140254	DUOXA1	1.25270366184622E-14	6.74294144604488E-19	6.03112	1.43169	4.30131	4.59943	1.06517	-1.13877	0.236284	2.20393	2	1	4.59943
ENSG00000140263	SORD	0.0452628	0.00450972	2.69348	3.57	3.38757	0.876528	-0.682435	0.426147	0.19541	1.10858	1	2	0.876528
ENSG00000140274	DUOXA2	3.14094862525526E-07	3.8183909417125E-09	1.05377	0.0626703	0.219173	0.991102	1.119	-0.652765	-0.372988	1.77177	2	1	0.991102
ENSG00000140279	DUOX2	7.21934074263166E-15	1.94298114507258E-19	3.51824	0.44451	1.69852	3.07373	1.23836	-1.00502	-0.0897698	2.24338	2	1	3.07373
ENSG00000140287	HDC	0.0008342	2.6267992814776E-05	4.3174	1.73391	2.99842	2.5835	0.800387	-0.721024	0.0236409	1.52141	2	1	2.5835
ENSG00000140368	PSTPIP1	0.00770636	0.000407552	4.79595	3.38023	3.89153	1.41572	0.760156	-0.580731	-0.0964637	1.34089	2	1	1.41572
ENSG00000140382	HMG20A	0.0109604	0.000656869	4.56553	5.1244	4.97402	0.558865	-0.765508	0.51846	0.172983	1.28397	1	2	0.558865
ENSG00000140391	TSPAN3	0.00394275	0.000176148	4.76186	5.21493	5.24898	0.487118	-0.847073	0.353214	0.443399	1.29047	3	3	0.487118
ENSG00000140406	TLNRD1	0.0152452	0.00103323	4.25311	4.87875	4.73989	0.62564	-0.75457	0.480006	0.205992	1.23458	3	2	0.62564
ENSG00000140464	PML	0.0204288	0.00154818	6.7094	6.15739	6.60464	0.552006	0.493479	-0.670331	0.272614	1.16381	2	1	0.552006
ENSG00000140470	ADAMTS17	0.0453676	0.00452878	3.46592	2.36825	2.86794	1.09767	0.619924	-0.534558	-0.00900106	1.15448	2	1	1.09767
ENSG00000140474	ULK3	0.0108226	0.00064634	5.7704	5.03109	5.3942	0.739313	0.691786	-0.624537	0.021971	1.31632	2	1	0.739313
ENSG00000140479	PCSK6	0.00497178	0.000232665	4.20446	2.79285	3.19497	1.41162	0.804413	-0.556282	-0.168662	1.36069	2	1	1.41162
ENSG00000140519	RHCG	6.35353330897724E-06	1.04478653562953E-07	7.07243	2.65688	5.90651	4.41555	0.757618	-0.934808	0.310734	1.69243	2	1	4.41555
ENSG00000140548	ZNF710	0.000149535	3.65807051886438E-06	5.09783	4.33584	4.69633	0.761985	0.861894	-0.760371	0.00710096	1.62226	2	1	0.761985
ENSG00000140563	MCTP2	0.00916886	0.000516483	3.82417	2.5994	2.88528	1.22476	0.783295	-0.505976	-0.205036	1.28927	2	1	1.22476
ENSG00000140600	SH3GL3	0.00340959	0.000146731	1.33106	0.313096	0.652341	1.01797	0.808157	-0.595425	-0.127671	1.40358	2	1	1.01797
ENSG00000140612	SEC11A	0.0466564	0.00473646	5.73256	6.25889	6.10997	0.52633	-0.666555	0.45977	0.141103	1.12633	1	2	0.52633
ENSG00000140694	PARN	0.0411704	0.00395461	6.02585	6.44639	6.28115	0.420545	-0.647614	0.515494	0.0584783	1.16311	1	2	0.420545
ENSG00000140832	MARVELD3	1.2653512209721E-05	2.24763646743887E-07	1.46496	0.292314	0.888014	1.17264	0.904449	-0.834265	0.0489966	1.73871	2	1	1.17264
ENSG00000140853	NLRC5	0.0188472	0.00137473	7.19432	5.92619	6.42821	1.26813	0.697158	-0.557045	-0.0605357	1.2542	2	1	1.26813
ENSG00000140945	CDH13	0.000704352	2.14968162044398E-05	4.29464	2.94089	3.76581	1.35375	0.738392	-0.774921	0.147232	1.51331	2	1	1.35375
ENSG00000140950	MEAK7	0.000156493	3.86219737379843E-06	4.04042	3.2198	3.53509	0.820613	0.90245	-0.710305	-0.090673	1.61275	2	1	0.820613
ENSG00000140961	OSGIN1	0.00537091	0.000256795	3.7828	4.98776	4.96608	1.20496	-0.833558	0.399345	0.377163	1.2329	3	2	1.20496
ENSG00000140968	IRF8	0.0333973	0.00299494	5.05198	3.82076	4.33952	1.23122	0.652201	-0.538477	-0.0367982	1.19068	2	1	1.23122
ENSG00000140990	NDUFB10	0.000987786	3.28056858066528E-05	7.83055	8.54585	8.4466	0.715303	-0.902548	0.512839	0.316447	1.41539	3	2	0.715303
ENSG00000140993	TIGD7	0.00586174	0.000288738	2.78182	3.91445	3.03818	1.13262	-0.565682	0.73279	-0.271792	1.29847	1	2	1.13262
ENSG00000141068	KSR1	0.0191772	0.00141335	4.0104	3.08169	3.43072	0.92871	0.702457	-0.546937	-0.0773862	1.24939	2	1	0.92871
ENSG00000141076	UTP4	0.0286672	0.00243034	5.81945	6.36772	6.21174	0.548269	-0.701073	0.484577	0.147271	1.18565	1	2	0.548269
ENSG00000141098	GFOD2	0.000577399	1.71560164046545E-05	4.201	3.39884	3.52184	0.802157	0.92189	-0.53442	-0.311124	1.45631	2	1	0.802157
ENSG00000141101	NOB1	0.0333599	0.00299068	5.29765	5.80617	5.84206	0.54441	-0.717715	0.301369	0.373293	1.09101	3	3	0.54441
ENSG00000141219	MTNAP1	0.0308077	0.00267576	5.05977	5.74581	5.06536	0.686041	-0.378565	0.655107	-0.370129	1.03367	1	2	0.686041
ENSG00000141232	TOB1	0.0139032	0.000907771	7.28399	6.49294	6.50981	0.791049	0.778386	-0.374726	-0.350128	1.15311	2	1	0.791049
ENSG00000141349	G6PC3	0.00116297	4.00323114616422E-05	5.11666	5.99328	5.80463	0.876616	-0.883908	0.557218	0.247088	1.44113	3	2	0.876616
ENSG00000141378	PTRH2	0.0255784	0.00207853	3.89724	4.73776	4.47328	0.840525	-0.701676	0.504583	0.125009	1.20626	1	2	0.840525
ENSG00000141401	IMPA2	2.20594914508389E-08	1.89390078932544E-10	6.80241	4.982	5.53221	1.82041	1.12634	-0.796894	-0.215604	1.92323	2	1	1.82041
ENSG00000141485	SLC13A5	0.00848093	0.000462667	0.26153	0.0295153	0.159012	0.232015	0.672744	-0.66146	0.0832111	1.3342	2	1	0.232015
ENSG00000141497	ZMYND15	0.00325274	0.000138405	3.82202	3.02104	3.33161	0.800979	0.79164	-0.625936	-0.0762848	1.41758	2	1	0.800979
ENSG00000141503	MINK1	5.31996782108419E-06	8.6193902150196E-08	7.67976	6.55873	6.91538	1.12102	1.01692	-0.734613	-0.177365	1.75154	2	1	1.12102
ENSG00000141540	TTYH2	0.016314	0.0011407	4.87363	6.17863	5.85875	1.305	-0.745728	0.489277	0.186554	1.235	3	2	1.305
ENSG00000141562	NARF	0.0493	0.00511363	5.50433	5.98585	5.98813	0.483807	-0.689329	0.319453	0.32424	1.01357	3	3	0.483807
ENSG00000141574	SECTM1	0.000803707	2.51399269979191E-05	4.76637	3.53369	3.9675	1.23268	0.861411	-0.650253	-0.118265	1.51166	2	1	1.23268
ENSG00000141579	ZNF750	1.11386671318563E-10	2.75520226606935E-13	6.56551	1.51425	4.87568	5.05126	0.956998	-1.07882	0.275942	2.03582	2	1	5.05126
ENSG00000141622	ARK2C	0.0112663	0.000681933	0.622502	0.187464	0.306409	0.435038	0.762896	-0.519663	-0.168996	1.28256	2	1	0.435038
ENSG00000141644	MBD1	0.00129345	4.54673367635775E-05	5.59568	4.98969	5.2447	0.605988	0.815809	-0.673114	-0.0465366	1.48892	2	1	0.605988
ENSG00000141655	TNFRSF11A	0.0103367	0.000608139	2.22348	1.32915	1.81455	0.894332	0.670261	-0.646232	0.0682891	1.31649	2	1	0.894332
ENSG00000141736	ERBB2	0.000731547	2.24842854410188E-05	6.66626	5.30508	6.01911	1.36119	0.786356	-0.740816	0.06029	1.52717	2	1	1.36119
ENSG00000141738	GRB7	4.57931348337314E-13	6.16227995932438E-17	4.6742	0.639257	2.6474	4.03495	1.14931	-1.04628	0.0464363	2.19559	2	1	4.03495
ENSG00000141753	IGFBP4	0.0475637	0.00487593	7.72435	6.63746	6.92413	1.08689	0.668795	-0.449782	-0.154759	1.11858	2	1	1.08689
ENSG00000141934	PLPP2	0.0191797	0.00141596	3.3885	1.97396	2.3496	1.41453	0.731457	-0.493101	-0.167913	1.22456	2	1	1.41453
ENSG00000141985	SH3GL1	0.00746195	0.000391614	6.29428	5.7277	6.18433	0.56658	0.537448	-0.726003	0.292269	1.26345	2	1	0.56658
ENSG00000142065	ZFP14	0.0418637	0.00404046	2.81482	3.17725	2.47666	0.700587	-0.0401779	0.561605	-0.601656	1.16326	1	2	0.700587
ENSG00000142168	SOD1	0.00372575	0.000164047	6.97566	7.8116	7.57015	0.835947	-0.81676	0.567776	0.167874	1.38454	1	2	0.835947
ENSG00000142207	URB1	0.030689	0.00265934	4.91825	5.45856	5.34782	0.540316	-0.711117	0.44216	0.20579	1.15328	3	2	0.540316
ENSG00000142227	EMP3	0.00818109	0.000441025	8.81735	10.194	9.57989	1.37662	-0.72582	0.618577	0.0188752	1.3444	1	2	1.37662
ENSG00000142230	SAE1	0.00941363	0.000534324	5.00112	5.56826	5.36326	0.567137	-0.74907	0.572488	0.0947989	1.32156	1	2	0.567137
ENSG00000142235	LMTK3	7.84448225331374E-05	1.75654247894204E-06	1.9888	0.62364	1.25058	1.36516	0.886995	-0.768786	-0.00838317	1.65578	2	1	1.36516
ENSG00000142273	CBLC	2.28422885260434E-11	3.07383579045691E-14	5.44716	1.20959	4.07962	4.23757	0.961931	-1.10088	0.296221	2.06281	2	1	4.23757
ENSG00000142623	PADI1	0.0395427	0.00374717	1.61849	0.54406	0.739507	1.07443	0.696113	-0.419563	-0.216612	1.11568	2	1	1.07443
ENSG00000142627	EPHA2	0.00201754	7.73512177558441E-05	5.75101	4.10956	5.31805	1.64144	0.624817	-0.771228	0.256587	1.39605	2	1	1.64144
ENSG00000142661	MYOM3	0.00212731	8.21014168220249E-05	1.82356	0.894005	1.33821	0.929551	0.771191	-0.684518	0.0111162	1.45571	2	1	0.929551
ENSG00000142675	CNKSR1	5.57161643994861E-06	9.07209588268088E-08	4.02111	2.21527	3.21828	1.80585	0.891667	-0.873691	0.106837	1.76536	2	1	1.80585
ENSG00000142677	IL22RA1	1.53912496150955E-11	1.65693288998767E-14	3.53866	0.481735	1.90549	3.05693	1.13626	-0.993057	-0.00133648	2.12932	2	1	3.05693
ENSG00000142684	ZNF593	0.0212211	0.00163002	5.1318	6.03028	5.79878	0.89848	-0.726365	0.484569	0.172572	1.21093	3	2	0.89848
ENSG00000142765	SYTL1	6.27947604105354E-07	8.196646248011E-09	5.55531	2.86038	3.82562	2.69493	1.04489	-0.795175	-0.136121	1.84007	2	1	2.69493
ENSG00000142856	ITGB3BP	0.00977038	0.000563514	4.10502	4.77538	4.30131	0.670366	-0.58493	0.695546	-0.20998	1.28048	1	2	0.670366
ENSG00000142910	TINAGL1	0.00507453	0.000238594	4.0774	2.9509	3.35662	1.1265	0.781346	-0.596151	-0.10003	1.3775	2	1	1.1265
ENSG00000142949	PTPRF	1.51884618050412E-06	2.16817630334052E-08	7.29534	5.49447	6.60395	1.80087	0.873314	-0.924389	0.183131	1.7977	2	1	1.80087
ENSG00000142973	CYP4B1	0.0348875	0.00317082	1.08462	0.357871	0.263766	0.820851	0.711745	-0.272662	-0.400131	1.11188	2	1	0.820851
ENSG00000143001	TMEM61	2.6467259426762E-05	5.19999445083869E-07	1.01946	0.0955167	0.423309	0.923948	0.963806	-0.730245	-0.129241	1.69405	2	1	0.923948
ENSG00000143155	TIPRL	0.000118097	2.81926068756259E-06	5.41424	6.48087	5.97357	1.06663	-0.866998	0.767348	-0.00997059	1.63435	1	2	1.06663
ENSG00000143156	NME7	0.0373707	0.00347396	3.01294	3.67278	3.35297	0.659834	-0.621889	0.55682	-0.0144771	1.17871	1	2	0.659834
ENSG00000143157	POGK	0.0254951	0.00206741	4.7695	5.34753	5.13075	0.578027	-0.685047	0.532831	0.0760963	1.21788	3	2	0.578027
ENSG00000143162	CREG1	0.0498433	0.0051834	6.18948	5.61416	5.54999	0.639487	0.68555	-0.270173	-0.376781	1.06233	2	1	0.639487
ENSG00000143183	TMCO1	0.000438171	1.257107168098E-05	4.34489	5.32152	5.01969	0.976632	-0.896888	0.640237	0.165189	1.53712	1	2	0.976632
ENSG00000143198	MGST3	0.000347199	9.6059944222968E-06	5.27565	6.26544	5.97706	0.989798	-0.910231	0.634857	0.18468	1.54509	1	2	0.989798
ENSG00000143217	NECTIN4	1.06039007723381E-11	1.08447687950492E-14	5.6789	1.24445	3.86178	4.43445	1.04468	-1.06998	0.17815	2.11466	2	1	4.43445
ENSG00000143228	NUF2	0.0309586	0.00269292	3.43644	4.54016	3.94045	1.10372	-0.609257	0.587863	-0.0625871	1.19712	1	2	1.10372
ENSG00000143252	SDHC	0.00255664	0.000102456	6.31426	7.03177	6.74036	0.717508	-0.795079	0.64374	0.0593765	1.43882	1	2	0.717508
ENSG00000143256	PFDN2	0.00823129	0.000445282	6.76238	7.54549	7.32742	0.783115	-0.779864	0.534776	0.168691	1.31464	3	2	0.783115
ENSG00000143294	PRCC	0.0258331	0.00210782	7.23935	7.65433	7.60689	0.414981	-0.733178	0.402756	0.272886	1.13593	3	2	0.414981
ENSG00000143314	MRPL24	0.000948891	3.0798857638123E-05	5.87852	7.02916	6.96657	1.15064	-0.91131	0.460088	0.385496	1.3714	3	2	1.15064
ENSG00000143315	PIGM	0.00158328	5.76111149982339E-05	3.42785	4.36273	3.83312	0.934878	-0.73618	0.731582	-0.0999138	1.46776	1	2	0.934878
ENSG00000143319	ISG20L2	0.0456682	0.00458296	5.20373	5.68187	5.49323	0.478139	-0.639534	0.510113	0.0565479	1.14965	1	2	0.478139
ENSG00000143320	CRABP2	6.17629433587139E-10	2.47676783304133E-12	7.99669	5.09106	7.01984	2.90562	0.940805	-1.05833	0.268712	1.99913	2	1	2.90562
ENSG00000143322	ABL2	0.0355519	0.00326087	5.36854	6.31577	6.34985	0.981312	-0.714022	0.315916	0.352975	1.067	1	3	0.981312
ENSG00000143353	LYPLAL1	0.0135741	0.00087861	4.09477	4.97806	4.40048	0.88329	-0.599553	0.665964	-0.161549	1.26552	1	2	0.88329
ENSG00000143363	PRUNE1	0.00662999	0.000337041	4.21853	4.93048	4.46488	0.711953	-0.632043	0.702132	-0.170394	1.33417	1	2	0.711953
ENSG00000143365	RORC	0.00020132	5.13107946952226E-06	2.16272	0.838002	1.00819	1.32472	0.961568	-0.538679	-0.345935	1.50025	2	1	1.32472
ENSG00000143367	TUFT1	0.00321786	0.000136228	4.86033	3.53568	4.06232	1.32465	0.788496	-0.631399	-0.0668979	1.4199	2	1	1.32465
ENSG00000143368	SF3B4	0.00625913	0.000313158	5.84519	6.43844	6.32977	0.593256	-0.812806	0.490745	0.251955	1.30355	1	2	0.593256
ENSG00000143374	TARS2	0.0106662	0.000634221	4.73813	5.43897	5.16225	0.700836	-0.73078	0.583132	0.0643432	1.31391	3	2	0.700836
ENSG00000143376	SNX27	0.015111	0.00102209	5.04394	5.75229	5.25295	0.70835	-0.566267	0.671419	-0.201069	1.23769	1	2	0.70835
ENSG00000143382	ADAMTSL4	2.77478324114401E-05	5.52626654765466E-07	5.58827	4.114	4.79687	1.47428	0.911252	-0.793813	-0.00403688	1.70506	2	1	1.47428
ENSG00000143401	ANP32E	0.0314795	0.00275905	5.47944	6.22746	5.84606	0.74802	-0.62249	0.575564	-0.0352976	1.19805	1	2	0.74802
ENSG00000143412	ANXA9	2.11656326664429E-06	3.10455102896204E-08	2.82786	0.870367	1.02969	1.95749	1.08923	-0.571384	-0.436223	1.66062	2	1	1.95749
ENSG00000143418	CERS2	0.00787546	0.000419462	6.05287	6.81175	6.64265	0.75888	-0.7941	0.505748	0.216102	1.29985	1	2	0.75888
ENSG00000143436	MRPL9	0.000696129	2.11146947667864E-05	5.28083	5.98795	5.94785	0.707112	-0.923724	0.467893	0.388989	1.39162	3	2	0.707112
ENSG00000143476	DTL	0.00155079	5.63036144199201E-05	3.83202	5.13146	4.76245	1.29944	-0.856361	0.591513	0.180347	1.44787	1	2	1.29944
ENSG00000143486	EIF2D	0.0128264	0.000810371	4.47495	5.10268	5.06479	0.627726	-0.782607	0.398484	0.327197	1.18109	3	2	0.627726
ENSG00000143493	INTS7	0.041092	0.00394486	5.03736	5.75999	5.41595	0.722625	-0.619061	0.548243	-0.00750312	1.1673	1	2	0.722625
ENSG00000143498	TAF1A	0.0131316	0.000837604	3.52386	4.44698	3.98007	0.923114	-0.675046	0.620921	-0.0345777	1.29597	1	2	0.923114
ENSG00000143499	SMYD2	0.0166351	0.00116942	4.5986	5.33756	5.2251	0.738964	-0.758634	0.439092	0.256815	1.19773	1	2	0.738964
ENSG00000143502	SUSD4	2.76904931975291E-05	5.5073943570282E-07	2.08116	0.793671	1.71102	1.28749	0.747712	-0.895214	0.275389	1.64293	2	1	1.28749
ENSG00000143515	ATP8B2	0.0114357	0.000694649	5.96828	6.72976	6.60317	0.761482	-0.780965	0.460787	0.254351	1.24175	1	2	0.761482
ENSG00000143520	FLG2	1.17133214312338E-06	1.6329800036008E-08	8.40511	1.61547	4.68999	6.78964	0.985187	-0.846911	-0.0172893	1.8321	2	1	6.78964
ENSG00000143546	S100A8	3.1747121094693E-05	6.45061091108532E-07	11.3031	6.33603	10.178	4.96709	0.699276	-0.905631	0.335731	1.60491	2	1	4.96709
ENSG00000143553	SNAPIN	0.0132559	0.000848385	4.91545	5.55874	5.37386	0.643287	-0.750023	0.520395	0.155286	1.27042	1	2	0.643287
ENSG00000143556	S100A7	0.000271057	7.21486531552247E-06	10.1717	4.05969	9.33523	6.11202	0.590592	-0.859846	0.39209	1.45044	2	1	6.11202
ENSG00000143569	UBAP2L	0.00091259	2.92521891265612E-05	7.90669	8.53119	8.47644	0.624501	-0.911181	0.482225	0.360066	1.39341	1	2	0.624501
ENSG00000143575	HAX1	4.67052556227884E-05	9.9177647449618E-07	6.29771	7.23404	6.69928	0.936331	-0.834719	0.834387	-0.118866	1.66911	1	2	0.936331
ENSG00000143578	CREB3L4	0.00279646	0.0001147	2.92183	3.64296	3.89888	0.977048	-0.835647	0.215832	0.588981	1.42463	3	3	0.977048
ENSG00000143590	EFNA3	8.75016384428982E-07	1.17513504098951E-08	0.915734	0.147893	0.531343	0.767841	0.962944	-0.878523	0.0410819	1.84147	2	1	0.767841
ENSG00000143612	C1orf43	0.00272697	0.00011141	7.16927	7.97575	7.61026	0.806473	-0.772446	0.664338	0.0132028	1.43678	1	2	0.806473
ENSG00000143621	ILF2	0.000863726	2.7360473357189E-05	6.80476	7.54288	7.44451	0.738122	-0.909239	0.512746	0.323244	1.42199	1	2	0.738122
ENSG00000143624	INTS3	0.0427877	0.00416407	5.57638	6.09829	5.82832	0.521911	-0.600239	0.560248	-0.0400445	1.16049	1	2	0.521911
ENSG00000143631	FLG	4.54101164724739E-08	4.28973809932134E-10	9.17806	1.89738	5.7064	7.28068	0.995692	-0.936356	0.0744291	1.93205	2	1	7.28068
ENSG00000143674	MAP3K21	3.72666424423299E-05	7.66277270800416E-07	1.86872	0.860408	1.18851	1.00831	0.96597	-0.704439	-0.160897	1.67041	2	1	1.00831
ENSG00000143702	CEP170	0.0170914	0.0012123	6.4781	7.66726	7.41635	1.18916	-0.748949	0.469483	0.212397	1.21843	1	2	1.18916
ENSG00000143740	SNAP47	0.0156912	0.00108111	3.96466	4.53922	4.19548	0.574556	-0.620959	0.642535	-0.113366	1.26349	1	2	0.574556
ENSG00000143797	MBOAT2	3.76026070424968E-05	7.7621917325856E-07	5.23892	3.85323	4.3807	1.38569	0.943717	-0.739389	-0.0987005	1.68311	2	1	1.38569
ENSG00000143799	PARP1	0.000219404	5.65692135512917E-06	5.52073	6.60779	6.2784	1.08706	-0.921856	0.652869	0.17572	1.57472	1	2	1.08706
ENSG00000143839	REN	0.0152974	0.00104121	0.473161	0.0201869	0.0973332	0.452974	0.761953	-0.452066	-0.245306	1.21402	2	1	0.452974
ENSG00000143842	SOX13	0.026735	0.00221113	5.49476	6.36359	6.2949	0.868827	-0.732959	0.383224	0.294988	1.11618	3	2	0.868827
ENSG00000143862	ARL8A	0.00494528	0.000231186	6.10887	6.71116	6.7701	0.661229	-0.835087	0.336212	0.450845	1.28593	3	3	0.661229
ENSG00000143867	OSR1	0.00182807	6.89290039216544E-05	1.5861	0.477382	0.823991	1.10872	0.841292	-0.603364	-0.151734	1.44466	2	1	1.10872
ENSG00000143882	ATP6V1C2	1.75490815227328E-09	9.21000887321803E-12	5.0911	1.7256	2.68981	3.3655	1.17073	-0.811341	-0.243483	1.98207	2	1	3.3655
ENSG00000143951	WDPCP	0.0415617	0.00400449	3.8431	4.35636	4.09298	0.513262	-0.603787	0.560598	-0.0368969	1.16438	1	2	0.513262
ENSG00000144021	CIAO1	0.0470304	0.00479889	5.04562	5.3926	5.3645	0.346981	-0.691046	0.362306	0.276982	1.05335	1	2	0.346981
ENSG00000144040	SFXN5	0.00183648	6.94438354638317E-05	3.37746	2.58361	3.00393	0.793845	0.750662	-0.711614	0.0626112	1.46228	2	1	0.793845
ENSG00000144043	TEX261	0.0119134	0.000735207	1.73437	1.96065	2.29314	0.55877	-0.62427	-0.0811168	0.716975	1.34125	3	3	0.55877
ENSG00000144045	DQX1	0.00516515	0.00024398	1.27179	0.504508	0.760613	0.767285	0.788915	-0.581645	-0.124178	1.37056	2	1	0.767285
ENSG00000144063	MALL	1.1872609936955E-07	1.29411320499159E-09	4.6793	2.2826	3.35289	2.3967	1.02901	-0.877525	-0.0261258	1.90654	2	1	2.3967
ENSG00000144120	TMEM177	0.00283509	0.000116666	3.79595	4.66586	4.31045	0.869913	-0.789639	0.64133	0.0566906	1.43097	3	2	0.869913
ENSG00000144199	FAHD2B	0.0348739	0.00316865	3.25789	4.31315	3.62272	1.05525	-0.550077	0.611303	-0.148555	1.16138	1	2	1.05525
ENSG00000144229	THSD7B	0.0331031	0.00295341	0.752801	0.230986	0.552027	0.521815	0.572086	-0.6049	0.119228	1.17699	2	1	0.521815
ENSG00000144231	POLR2D	0.0218292	0.00169083	2.51033	2.8237	2.94982	0.439491	-0.717006	0.168322	0.524638	1.24164	3	3	0.439491
ENSG00000144233	AMMECR1L	0.00960535	0.000549897	3.84685	4.3011	4.61014	0.763286	-0.728867	0.0825364	0.63454	1.36341	3	3	0.763286
ENSG00000144331	ZNF385B	0.000221978	5.73524942325812E-06	1.40218	0.37186	0.814452	1.03032	0.871883	-0.7275	-0.040454	1.59938	2	1	1.03032
ENSG00000144366	GULP1	0.0483073	0.00497946	3.60785	4.77885	4.43143	1.17099	-0.660883	0.46418	0.130391	1.12506	1	2	1.17099
ENSG00000144381	HSPD1	2.73244848052427E-05	5.41253655308931E-07	5.18981	6.44697	6.05264	1.25716	-0.978343	0.702615	0.175354	1.68096	1	2	1.25716
ENSG00000144401	METTL21A	0.0229399	0.00180526	3.0778	3.65952	3.33948	0.581723	-0.623496	0.606846	-0.0700428	1.23034	1	2	0.581723
ENSG00000144452	ABCA12	5.60220896412366E-10	2.12593245758811E-12	6.13127	1.37247	4.31069	4.7588	0.981339	-1.04052	0.20783	2.02186	2	1	4.7588
ENSG00000144476	ACKR3	0.0420602	0.0040715	5.20255	4.12691	4.46142	1.07564	0.668452	-0.478379	-0.121733	1.14683	2	1	1.07564
ENSG00000144485	HES6	0.0224198	0.00175018	2.91622	4.26883	3.76388	1.35261	-0.693409	0.538146	0.0783857	1.23155	3	2	1.35261
ENSG00000144583	MARCHF4	0.00319587	0.000134829	0.0132622	0.0895015	0.0846305	0.0762392	-0.857782	0.438962	0.356111	1.29674	1	2	0.0762392
ENSG00000144596	GRIP2	1.93386241036482E-05	3.63809297245401E-07	1.64854	0.628561	1.02835	1.01998	0.955859	-0.759905	-0.0873961	1.71576	2	1	1.01998
ENSG00000144648	ACKR2	7.78267201092143E-08	8.02230613226537E-10	3.13423	1.30503	2.10022	1.8292	1.04273	-0.875831	-0.041783	1.91856	2	1	1.8292
ENSG00000144824	PHLDB2	0.00101283	3.37961652754237E-05	5.55387	4.06667	4.73631	1.4872	0.811922	-0.695682	-0.016857	1.5076	2	1	1.4872
ENSG00000144827	ABHD10	0.0016562	6.12896753794154E-05	4.14747	5.14577	4.66313	0.998305	-0.77781	0.695343	-0.0168672	1.47315	1	2	0.998305
ENSG00000144847	IGSF11	0.000334817	9.19134960018152E-06	3.15178	5.2276	5.68905	2.53727	-0.936457	0.307924	0.584544	1.521	3	3	2.53727
ENSG00000144867	SRPRB	0.011469	0.000696979	4.81137	5.35535	5.35372	0.543977	-0.79067	0.370602	0.367125	1.16127	3	2	0.543977
ENSG00000145040	UCN2	0.0302289	0.00261074	2.81199	1.52668	2.12074	1.28531	0.644012	-0.560293	-0.00367637	1.20431	2	1	1.28531
ENSG00000145107	TM4SF19	0.0153303	0.00104386	0.983654	0.510693	0.376924	0.60673	0.753781	-0.222859	-0.499085	1.25287	2	1	0.60673
ENSG00000145216	FIP1L1	0.00732551	0.000382398	5.32007	5.93738	5.96242	0.642354	-0.816534	0.358794	0.406484	1.22302	1	3	0.642354
ENSG00000145220	LYAR	0.0143878	0.000953739	4.73943	5.58923	5.28218	0.849795	-0.724539	0.553639	0.0918089	1.27818	1	2	0.849795
ENSG00000145246	ATP10D	3.73254113651287E-05	7.6949254779009E-07	6.12847	5.09362	5.28351	1.03485	1.00426	-0.606599	-0.311006	1.61086	2	1	1.03485
ENSG00000145247	OCIAD2	0.0035314	0.000152923	4.90749	3.3188	4.40887	1.58869	0.637352	-0.737736	0.205775	1.37509	2	1	1.58869
ENSG00000145283	SLC10A6	4.86818754292448E-12	2.48894502590254E-15	5.04177	1.92724	3.5906	3.11453	1.09971	-1.04863	0.098727	2.14834	2	1	3.11453
ENSG00000145335	SNCA	0.00385903	0.000171162	5.3559	6.85288	6.57479	1.49698	-0.836521	0.506833	0.257283	1.34335	1	2	1.49698
ENSG00000145386	CCNA2	0.00175935	6.60065869934064E-05	4.26604	5.33257	5.1892	1.06653	-0.878799	0.49637	0.31152	1.37517	1	2	1.06653
ENSG00000145414	NAF1	0.0451708	0.00448717	4.68538	5.00452	4.9226	0.319135	-0.674679	0.449511	0.160953	1.12419	1	2	0.319135
ENSG00000145431	PDGFC	0.00114468	3.93102985030359E-05	3.77037	2.77213	3.2407	0.998235	0.798312	-0.700966	0.00279181	1.49928	2	1	0.998235
ENSG00000145506	NKD2	0.000891802	2.84418515907312E-05	4.6582	3.00082	3.61882	1.65738	0.849862	-0.659191	-0.0965009	1.50905	2	1	1.65738
ENSG00000145545	SRD5A1	0.00762839	0.000402836	2.89891	2.17087	2.40399	0.728045	0.773095	-0.559969	-0.133129	1.33306	2	1	0.728045
ENSG00000145555	MYO10	0.0141004	0.000926718	6.61724	7.983	7.8764	1.36576	-0.775576	0.404936	0.312792	1.18051	1	2	1.36576
ENSG00000145604	SKP2	0.0307608	0.00267075	3.5717	4.12022	3.83425	0.548516	-0.619144	0.5809	-0.0447413	1.20004	1	2	0.548516
ENSG00000145623	OSMR	0.0410125	0.00393391	5.86868	4.97792	5.33209	0.890761	0.646424	-0.517658	-0.0548145	1.16408	2	1	0.890761
ENSG00000145685	LHFPL2	0.0215496	0.00166047	4.08567	4.79539	4.34873	0.70972	-0.588601	0.633655	-0.135576	1.22226	1	2	0.70972
ENSG00000145700	ANKRD31	0.00694062	0.000357529	2.5131	1.44666	1.68566	1.06644	0.800517	-0.510704	-0.216855	1.31122	2	1	1.06644
ENSG00000145730	PAM	0.00611452	0.000304607	7.09044	5.68741	6.35823	1.40303	0.726029	-0.644644	0.0107072	1.37067	2	1	1.40303
ENSG00000145779	TNFAIP8	0.0448451	0.00443671	3.88638	3.03941	3.06821	0.846976	0.697068	-0.341788	-0.306454	1.03886	2	1	0.846976
ENSG00000145824	CXCL14	9.62013176517585E-08	1.01493477552722E-09	7.46381	4.5499	6.43343	2.91392	0.892896	-0.982353	0.229793	1.87525	2	1	2.91392
ENSG00000145861	C1QTNF2	0.00750701	0.000394585	2.17646	0.98405	1.64093	1.19241	0.682104	-0.664495	0.077319	1.3466	2	1	1.19241
ENSG00000145879	SPINK7	7.95208554681273E-08	8.30393258737038E-10	5.58228	0.653561	2.42772	4.92872	1.08073	-0.824363	-0.138598	1.90509	2	1	4.92872
ENSG00000145934	TENM2	5.0683505052152E-11	9.95773460223678E-14	5.54519	1.90001	4.48568	3.64518	0.924966	-1.10294	0.335536	2.02791	2	1	3.64518
ENSG00000145979	TBC1D7	0.00602683	0.00029959	5.35267	6.99668	6.32382	1.64401	-0.75516	0.613895	0.0535658	1.36906	3	2	1.64401
ENSG00000145990	GFOD1	0.00360441	0.000157397	4.00501	3.14403	3.45175	0.86098	0.797758	-0.606498	-0.104617	1.40426	2	1	0.86098
ENSG00000145996	CDKAL1	0.0451123	0.00447651	5.41446	5.95814	5.70289	0.543681	-0.615314	0.540344	-0.00222153	1.15566	1	2	0.543681
ENSG00000146054	TRIM7	7.80213475613736E-09	5.58555238758892E-11	2.72507	0.870044	1.49789	1.85503	1.12759	-0.83642	-0.171683	1.96401	2	1	1.85503
ENSG00000146067	FAM193B	0.0386309	0.00363519	5.89137	5.33141	5.59161	0.559957	0.627325	-0.547512	-0.00159677	1.17484	2	1	0.559957
ENSG00000146085	MMUT	0.00785961	0.000418406	5.1033	5.82175	5.36707	0.718449	-0.636754	0.688572	-0.150186	1.32533	1	2	0.718449
ENSG00000146143	PRIM2	0.00161063	5.89086765928211E-05	4.01634	4.7393	4.46949	0.722967	-0.82636	0.641237	0.0935174	1.4676	1	2	0.722967
ENSG00000146242	TPBG	8.62933735912709E-05	1.94895672448845E-06	5.75772	3.84131	4.76323	1.91641	0.872959	-0.778024	0.0162109	1.65098	2	1	1.91641
ENSG00000146267	FAXC	0.013692	0.000890154	0.861981	1.88791	1.2592	1.02593	-0.620835	0.654426	-0.12708	1.27526	1	2	1.02593
ENSG00000146373	RNF217	2.73748179216174E-05	5.43380470934443E-07	4.14897	2.74579	3.27606	1.40319	0.953129	-0.74411	-0.102718	1.69724	2	1	1.40319
ENSG00000146411	SLC2A12	0.00250689	9.99895770267957E-05	1.33913	0.454758	0.923687	0.884371	0.738863	-0.70112	0.0624166	1.43998	2	1	0.884371
ENSG00000146463	ZMYM4	0.0479621	0.0049296	6.29468	6.78818	6.34817	0.493505	-0.411469	0.622039	-0.299434	1.03351	1	2	0.493505
ENSG00000146477	SLC22A3	1.43359669793455E-05	2.5889314897031E-07	3.2276	1.16811	2.0958	2.05949	0.934226	-0.80066	-0.0191856	1.73489	2	1	2.05949
ENSG00000146540	C7orf50	0.0430477	0.00419633	4.23273	4.91523	4.70357	0.682504	-0.66705	0.476843	0.122087	1.14389	3	2	0.682504
ENSG00000146555	SDK1	0.0228232	0.00179485	4.54952	3.15678	3.89944	1.39274	0.631385	-0.601424	0.0559564	1.23281	2	1	1.39274
ENSG00000146648	EGFR	6.09712499902342E-10	2.41220092274853E-12	5.96756	2.81405	4.65254	3.15351	1.00812	-1.02307	0.161107	2.03119	2	1	3.15351
ENSG00000146701	MDH2	0.0355352	0.00325431	7.48099	8.19393	7.97859	0.712943	-0.682255	0.48257	0.130746	1.16483	3	2	0.712943
ENSG00000146904	EPHA1	9.37433319127147E-10	4.137664558533E-12	4.60922	1.63139	3.04878	2.97783	1.08109	-0.957287	0.0129479	2.03838	2	1	2.97783
ENSG00000147100	SLC16A2	0.0381232	0.00356443	2.46123	1.75227	2.4072	0.708959	0.405443	-0.639822	0.325782	1.04527	2	1	0.708959
ENSG00000147113	DIPK2B	0.0208034	0.00158954	3.06743	2.32891	2.29648	0.770949	0.751042	-0.328368	-0.375764	1.12681	2	1	0.770949
ENSG00000147123	NDUFB11	0.000186887	4.71291815817264E-06	6.32776	6.99754	6.83114	0.669781	-0.942363	0.621025	0.23262	1.56339	3	2	0.669781
ENSG00000147140	NONO	0.000109442	2.57435368711722E-06	6.44209	6.96241	7.03428	0.592182	-0.981671	0.370931	0.55775	1.53942	3	3	0.592182
ENSG00000147144	CCDC120	1.3266490852412E-09	6.31975691914341E-12	5.73223	3.90749	4.6994	1.82475	1.10317	-0.925715	-0.0452068	2.02888	2	1	1.82475
ENSG00000147164	SNX12	0.0466564	0.00473553	4.94078	5.23119	5.41429	0.473505	-0.637094	0.0848832	0.540085	1.17718	3	3	0.473505
ENSG00000147274	RBMX	0.00778049	0.000412519	4.91043	5.45696	5.3577	0.546525	-0.801549	0.482917	0.249645	1.28447	1	2	0.546525
ENSG00000147394	ZNF185	2.39401644821017E-10	7.40962136785903E-13	6.1501	3.18945	4.98815	2.96065	0.998584	-1.04555	0.196333	2.04414	2	1	2.96065
ENSG00000147416	ATP6V1B2	0.0164296	0.00115097	6.6067	7.47767	7.00988	0.870971	-0.64808	0.620357	-0.0608992	1.26844	1	2	0.870971
ENSG00000147457	CHMP7	0.0442477	0.00436094	4.54978	5.09347	4.60319	0.543685	-0.410357	0.628803	-0.308275	1.03916	1	2	0.543685
ENSG00000147471	PLPBP	0.0336869	0.00302544	3.99284	4.51354	4.04508	0.520697	-0.42324	0.646745	-0.315897	1.06999	1	2	0.520697
ENSG00000147475	ERLIN2	0.0478366	0.0049142	3.70232	4.28925	3.89025	0.586927	-0.519038	0.595941	-0.162038	1.11498	1	2	0.586927
ENSG00000147536	GINS4	0.0116554	0.0007127	1.68729	2.50328	2.24196	0.815997	-0.749211	0.54271	0.128971	1.29192	3	2	0.815997
ENSG00000147592	LACTB2	0.00192578	7.3390604056299E-05	4.36056	5.49324	4.97561	1.13268	-0.784524	0.678018	0.00964585	1.46254	1	2	1.13268
ENSG00000147642	SYBU	0.0257432	0.00209623	3.07919	1.95156	2.36226	1.12763	0.687663	-0.527434	-0.0848817	1.2151	2	1	1.12763
ENSG00000147669	POLR2K	0.0176975	0.00126744	5.21105	6.05301	5.72054	0.841959	-0.701125	0.55949	0.0617079	1.26061	1	2	0.841959
ENSG00000147676	MAL2	4.16810068258769E-11	7.36092528059126E-14	6.84927	2.04169	5.09681	4.80758	0.992878	-1.07725	0.23827	2.07013	2	1	4.80758
ENSG00000147679	UTP23	0.017509	0.00124923	3.59665	4.18794	3.84379	0.591297	-0.623408	0.631879	-0.0987393	1.25529	1	2	0.591297
ENSG00000147684	NDUFB9	0.0193877	0.00144014	5.09494	5.86176	5.76733	0.766825	-0.751455	0.417882	0.273876	1.16934	3	2	0.766825
ENSG00000147689	FAM83A	5.50718628579067E-05	1.19611888594926E-06	3.80073	0.914563	3.36533	2.88617	0.631971	-0.903292	0.400363	1.53526	2	1	2.88617
ENSG00000147697	GSDMC	2.24245986108483E-09	1.23722755819353E-11	6.28765	1.89946	4.26946	4.38818	1.02498	-0.984896	0.100613	2.00988	2	1	4.38818
ENSG00000147883	CDKN2B	0.00550494	0.000264906	2.77228	1.71927	2.07723	1.05302	0.783848	-0.582559	-0.118067	1.36641	2	1	1.05302
ENSG00000148053	NTRK2	0.0132782	0.000852604	3.39524	1.81374	2.29695	1.5815	0.745302	-0.529587	-0.140059	1.27489	2	1	1.5815
ENSG00000148120	AOPEP	0.0118948	0.000733421	6.23438	5.59035	5.84134	0.644029	0.726512	-0.57591	-0.06833	1.30242	2	1	0.644029
ENSG00000148158	SNX30	0.0216671	0.00167361	3.62432	4.34235	4.18958	0.718032	-0.73319	0.460695	0.206681	1.19389	1	2	0.718032
ENSG00000148215	OR5C1	0.0323304	0.00286272	0.22881	0.0976027	0.0505054	0.178304	0.696082	-0.178359	-0.492243	1.18832	2	1	0.178304
ENSG00000148341	SH3GLB2	8.88408657141717E-05	2.01324170877739E-06	5.51036	4.59022	4.91961	0.92014	0.929923	-0.707505	-0.121345	1.63743	2	1	0.92014
ENSG00000148344	PTGES	0.000243947	6.42104748642675E-06	2.99787	1.79792	2.22029	1.19995	0.901469	-0.680552	-0.123695	1.58202	2	1	1.19995
ENSG00000148346	LCN2	0.00388943	0.000172824	4.96857	1.46518	3.72518	3.5034	0.658145	-0.722882	0.168005	1.38103	2	1	3.5034
ENSG00000148356	LRSAM1	0.0179878	0.00129598	4.69848	4.13834	4.03387	0.664609	0.752981	-0.262967	-0.452448	1.20543	2	1	0.664609
ENSG00000148541	FAM13C	0.0102667	0.000603469	3.14801	2.00339	2.18706	1.14462	0.787934	-0.461242	-0.2608	1.24918	2	1	1.14462
ENSG00000148600	CDHR1	5.99197867670129E-08	5.8700620043042E-10	4.9145	1.21203	3.30358	3.70247	0.962065	-0.954113	0.12835	1.91618	2	1	3.70247
ENSG00000148660	CAMK2G	0.0358251	0.00329654	4.76755	4.24572	4.40886	0.521837	0.679085	-0.487037	-0.122472	1.16612	2	1	0.521837
ENSG00000148671	ADIRF	9.32593044248015E-05	2.12842852169856E-06	8.27311	6.16565	7.2461	2.10746	0.853259	-0.791758	0.0516076	1.64502	2	1	2.10746
ENSG00000148680	HTR7	1.63800118783842E-08	1.35023039382542E-10	2.15176	0.830742	1.38587	1.32102	1.07515	-0.886405	-0.062113	1.96155	2	1	1.32102
ENSG00000148834	GSTO1	0.00554875	0.000267312	7.27945	8.27182	7.96935	0.992366	-0.793742	0.563462	0.149786	1.3572	3	2	0.992366
ENSG00000148841	ITPRIP	1.39767692223444E-05	2.50901740534602E-07	4.58582	2.96873	3.76865	1.61708	0.910146	-0.825372	0.0331367	1.73552	2	1	1.61708
ENSG00000148926	ADM	0.0192141	0.0014226	5.2676	4.32535	5.15122	0.942248	0.458976	-0.680111	0.318293	1.13909	2	1	0.942248
ENSG00000149043	SYT8	5.26758238274504E-08	5.07660251644231E-10	2.23494	0.369178	1.0837	1.86576	1.07687	-0.846232	-0.109751	1.9231	2	1	1.86576
ENSG00000149089	APIP	0.00866275	0.000473985	2.37011	2.86215	2.76003	0.492033	-0.791614	0.49392	0.227134	1.28553	1	2	0.492033
ENSG00000149090	PAMR1	0.0131015	0.000833521	2.37896	1.35398	1.64714	1.02498	0.751134	-0.520226	-0.15659	1.27136	2	1	1.02498
ENSG00000149115	TNKS1BP1	7.60507991801328E-05	1.69884172999005E-06	7.75387	6.45424	7.30685	1.29963	0.766664	-0.853924	0.209249	1.62059	2	1	1.29963
ENSG00000149131	SERPING1	0.0187541	0.00136683	8.08046	7.1566	7.69419	0.923855	0.619909	-0.628223	0.0980602	1.24813	2	1	0.923855
ENSG00000149177	PTPRJ	0.0194542	0.00144875	6.34438	7.28925	7.37181	1.02743	-0.754088	0.308577	0.401428	1.15552	1	3	1.02743
ENSG00000149256	TENM4	0.0145766	0.000967633	3.45511	2.38466	2.53174	1.07045	0.769083	-0.436192	-0.270578	1.20528	2	1	1.07045
ENSG00000149311	ATM	0.0190457	0.00139526	6.11369	7.0798	6.32079	0.966104	-0.510637	0.671825	-0.257162	1.18246	1	2	0.966104
ENSG00000149313	AASDHPPT	0.00862248	0.000471549	3.4529	4.0753	3.72558	0.622403	-0.670174	0.662079	-0.0864874	1.33225	1	2	0.622403
ENSG00000149418	ST14	8.07545629726064E-09	5.90739746210199E-11	6.97822	3.94693	5.68857	3.03129	0.982389	-0.986302	0.144813	1.96869	2	1	3.03129
ENSG00000149451	ADAM33	0.00117031	4.03164823708106E-05	4.45915	2.51171	3.35146	1.94744	0.815094	-0.681544	-0.0361866	1.49664	2	1	1.94744
ENSG00000149527	PLCH2	1.17697595413068E-07	1.27973486238776E-09	4.76978	1.69826	3.31142	3.07152	0.97958	-0.92359	0.0759517	1.90317	2	1	3.07152
ENSG00000149534	MS4A2	0.00340802	0.000146448	2.4785	1.00766	1.43669	1.47084	0.820248	-0.572345	-0.166139	1.39259	2	1	1.47084
ENSG00000149564	ESAM	0.00318064	0.000133711	5.088	4.09813	4.34409	0.989871	0.834168	-0.549754	-0.205877	1.38392	2	1	0.989871
ENSG00000149573	MPZL2	5.72778981684873E-11	1.171579357521E-13	5.7163	2.11787	4.12113	3.59843	1.05455	-1.03497	0.128274	2.08952	2	1	3.59843
ENSG00000149636	DSN1	0.026871	0.00222672	4.0062	4.65904	4.37968	0.652837	-0.664017	0.552888	0.0321454	1.2169	1	2	0.652837
ENSG00000149782	PLCB3	0.0279435	0.00234944	5.96478	5.25176	5.40513	0.713025	0.715913	-0.451257	-0.200191	1.16717	2	1	0.713025
ENSG00000149809	TM7SF2	1.15352988875407E-09	5.24670446763476E-12	5.20752	3.00145	3.49787	2.20607	1.19725	-0.764747	-0.323252	1.96199	2	1	2.20607
ENSG00000150048	CLEC1A	0.0401979	0.00383414	2.4627	1.68611	1.89963	0.776586	0.679578	-0.463846	-0.149468	1.14342	2	1	0.776586
ENSG00000150054	MPP7	1.31351229204324E-10	3.42907450554942E-13	4.60535	1.53845	3.29996	3.06691	1.03193	-1.03579	0.151828	2.06773	2	1	3.06691
ENSG00000150459	SAP18	0.029166	0.0024946	5.93774	6.33219	6.28504	0.394447	-0.724097	0.400645	0.266217	1.12474	3	2	0.394447
ENSG00000150556	LYPD6B	0.000604717	1.80490705486437E-05	3.24725	0.983335	2.29884	2.26392	0.76008	-0.769471	0.119315	1.52955	2	1	2.26392
ENSG00000150594	ADRA2A	0.00781102	0.000414769	3.95037	2.39975	2.75272	1.55062	0.79368	-0.508736	-0.212267	1.30242	2	1	1.55062
ENSG00000150782	IL18	0.0413169	0.00397312	3.82264	2.51194	2.96286	1.31069	0.661446	-0.494212	-0.0966325	1.15566	2	1	1.31069
ENSG00000150867	PIP4K2A	0.0104555	0.000616534	6.55823	7.40004	7.22908	0.841802	-0.78097	0.484369	0.227405	1.26534	1	2	0.841802
ENSG00000150938	CRIM1	0.000934563	3.02583352467605E-05	6.19124	5.05296	5.68064	1.13829	0.763174	-0.743988	0.0870982	1.50716	2	1	1.13829
ENSG00000151006	PRSS53	0.00208997	8.03230051129581E-05	0.975293	0.538253	0.607881	0.437041	0.868694	-0.507724	-0.288438	1.37642	2	1	0.437041
ENSG00000151065	DCP1B	0.0159419	0.00110524	4.74449	5.30821	5.16322	0.563718	-0.744768	0.496559	0.177272	1.24133	1	2	0.563718
ENSG00000151067	CACNA1C	0.0162897	0.00113645	4.06261	3.12243	3.36767	0.940188	0.742727	-0.497588	-0.174055	1.24032	2	1	0.940188
ENSG00000151090	THRB	0.000110679	2.60642764685502E-06	2.35457	1.10041	1.37096	1.25417	0.966266	-0.609568	-0.269617	1.57583	2	1	1.25417
ENSG00000151117	TMEM86A	0.00186847	7.10557375620735E-05	4.19132	3.04765	3.45152	1.14367	0.827226	-0.625434	-0.112443	1.45266	2	1	1.14367
ENSG00000151131	NOPCHAP1	0.0284488	0.00240013	1.51056	2.063	1.7878	0.552442	-0.633662	0.577194	-0.0259882	1.21086	1	2	0.552442
ENSG00000151136	ABTB3	1.67467557839987E-09	8.61480752674168E-12	3.5952	1.22274	2.58992	2.37246	1.00128	-1.00747	0.150116	2.00875	2	1	2.37246
ENSG00000151150	ANK3	4.84074359895279E-09	3.06161789685086E-11	4.50777	1.59868	3.09497	2.90908	1.03366	-0.961198	0.0648555	1.99486	2	1	2.90908
ENSG00000151208	DLG5	0.00354606	0.000153942	5.78699	4.87206	5.24958	0.914928	0.778303	-0.635427	-0.0521004	1.41373	2	1	0.914928
ENSG00000151276	MAGI1	9.99493556605197E-07	1.3692061048338E-08	4.33896	2.65513	3.38215	1.68383	0.999857	-0.836634	-0.043704	1.83649	2	1	1.68383
ENSG00000151468	CCDC3	0.00647274	0.000326982	3.00796	2.16087	2.21786	0.847087	0.822106	-0.422735	-0.33898	1.24484	2	1	0.847087
ENSG00000151491	EPS8	0.0132023	0.000843888	6.49816	7.42917	7.01065	0.931004	-0.698493	0.597925	0.015151	1.29642	1	2	0.931004
ENSG00000151617	EDNRA	0.0154745	0.00105951	4.69379	3.6419	4.1843	1.05189	0.661183	-0.615852	0.0426478	1.27703	2	1	1.05189
ENSG00000151632	AKR1C2	8.97051354308767E-06	1.5518426684313E-07	3.57917	1.05319	2.15596	2.52598	0.952035	-0.801544	-0.0359844	1.75358	2	1	2.52598
ENSG00000151650	VENTX	0.00141927	5.06880457722362E-05	1.37676	0.866294	0.790642	0.586118	0.888597	-0.330374	-0.511027	1.39962	2	1	0.586118
ENSG00000151702	FLI1	0.040343	0.0038545	5.11562	4.3376	4.39162	0.778025	0.703816	-0.363016	-0.28894	1.06683	2	1	0.778025
ENSG00000151715	TMEM45B	3.59535728735408E-09	2.16299825391367E-11	4.22703	0.583647	2.326	3.64338	1.06196	-0.943042	0.0158016	2.005	2	1	3.64338
ENSG00000151726	ACSL1	0.0256624	0.00208788	6.88547	6.13443	6.25678	0.751046	0.729025	-0.428187	-0.239669	1.15721	2	1	0.751046
ENSG00000151729	SLC25A4	0.00271817	0.000110831	3.5575	4.86231	4.6184	1.30481	-0.852834	0.517534	0.261367	1.37037	3	2	1.30481
ENSG00000151743	AMN1	0.0179018	0.00128497	3.66221	4.3521	3.83698	0.689891	-0.535191	0.669536	-0.229993	1.20473	1	2	0.689891
ENSG00000151789	ZNF385D	0.020017	0.00149988	1.63807	0.908084	1.12964	0.72999	0.720067	-0.510298	-0.136869	1.23037	2	1	0.72999
ENSG00000151881	TMEM267	0.0212578	0.00163429	3.92583	4.62909	4.12291	0.703259	-0.541581	0.654483	-0.206399	1.19606	1	2	0.703259
ENSG00000151882	CCL28	0.00123506	4.30123945816673E-05	2.72994	3.93523	3.52033	1.20529	-0.846997	0.633013	0.123553	1.48001	1	2	1.20529
ENSG00000152102	FAM168B	0.00841491	0.000457933	3.97352	4.29731	4.53095	0.557429	-0.730329	0.0709864	0.649201	1.37953	3	3	0.557429
ENSG00000152127	MGAT5	0.0189396	0.00138342	5.02565	5.62374	5.37297	0.598084	-0.68875	0.567152	0.0405766	1.2559	1	2	0.598084
ENSG00000152192	POU4F1	0.043939	0.00431232	0.184763	0.860062	0.712019	0.6753	-0.683235	0.433044	0.188327	1.11628	3	2	0.6753
ENSG00000152217	SETBP1	0.0355352	0.00325456	5.59537	4.57332	4.99146	1.02205	0.652221	-0.530104	-0.0463878	1.18233	2	1	1.02205
ENSG00000152229	PSTPIP2	0.0207177	0.0015802	4.00707	2.83788	3.33015	1.1692	0.682183	-0.563008	-0.0387449	1.24519	2	1	1.1692
ENSG00000152253	SPC25	0.0152452	0.00103407	2.37156	3.60516	3.15385	1.2336	-0.719575	0.553084	0.0874788	1.27266	1	2	1.2336
ENSG00000152332	UHMK1	0.0111206	0.000670124	5.01566	5.54876	5.00943	0.539331	-0.402659	0.7161	-0.415741	1.13184	1	2	0.539331
ENSG00000152382	TADA1	0.00372575	0.000163978	3.61743	4.28354	4.14006	0.666109	-0.833152	0.52536	0.232741	1.35851	1	2	0.666109
ENSG00000152409	JMY	0.00280598	0.000115242	4.92645	3.7837	4.13299	1.14276	0.825185	-0.586441	-0.154968	1.41163	2	1	1.14276
ENSG00000152492	CCDC50	0.00534779	0.000254896	4.99206	5.80147	5.74471	0.809411	-0.83226	0.429686	0.34119	1.26195	1	2	0.809411
ENSG00000152518	ZFP36L2	0.0407879	0.00390908	7.31107	6.66959	7.15813	0.641478	0.487055	-0.621162	0.222844	1.10822	2	1	0.641478
ENSG00000152556	PFKM	0.00524585	0.000249473	5.33742	6.18812	6.39622	1.05879	-0.81954	0.259301	0.523197	1.34274	3	3	1.05879
ENSG00000152620	NADK2	0.0149401	0.00100321	5.15649	5.7782	5.40918	0.621713	-0.62619	0.644075	-0.109896	1.27027	1	2	0.621713
ENSG00000152661	GJA1	1.11386671318563E-10	2.67513130598532E-13	8.61889	5.36918	7.43799	3.24971	0.982291	-1.06731	0.237494	2.0496	2	1	3.24971
ENSG00000152749	GPR180	0.00601823	0.000299	3.35746	4.43607	3.9816	1.07861	-0.750572	0.6197	0.0423436	1.37027	1	2	1.07861
ENSG00000152766	ANKRD22	5.21228923134393E-05	1.12224980758832E-06	3.15988	1.15337	2.14561	2.00651	0.87828	-0.796308	0.0317866	1.67459	2	1	2.00651
ENSG00000152779	SLC16A12	0.00201199	7.69737718926932E-05	0.959577	0.320945	0.362708	0.638633	0.878698	-0.450627	-0.363696	1.32932	2	1	0.638633
ENSG00000152784	PRDM8	0.0118297	0.000727177	2.16152	1.18746	1.44938	0.974059	0.761104	-0.51536	-0.172122	1.27646	2	1	0.974059
ENSG00000152894	PTPRK	0.012928	0.000819279	6.43657	5.39508	5.91774	1.04149	0.677689	-0.620213	0.0311261	1.2979	2	1	1.04149
ENSG00000152939	MARVELD2	7.45092496392296E-06	1.25331793046933E-07	3.18907	1.44936	2.31196	1.73971	0.923141	-0.838397	0.0350267	1.76154	2	1	1.73971
ENSG00000152942	RAD17	0.0224198	0.00174961	4.83868	5.28714	4.78532	0.501812	-0.324688	0.671971	-0.443278	1.11525	1	2	0.501812
ENSG00000152990	ADGRA3	0.00677645	0.000346336	5.43392	6.20706	6.39995	0.966029	-0.805652	0.252743	0.516803	1.32246	3	3	0.966029
ENSG00000153179	RASSF3	0.0007086	2.16645811454991E-05	5.643	7.04522	6.75984	1.40223	-0.906356	0.56247	0.263533	1.46883	1	2	1.40223
ENSG00000153187	HNRNPU	0.0291562	0.0024922	6.97826	7.52856	7.48148	0.550302	-0.726419	0.383294	0.288369	1.10971	1	2	0.550302
ENSG00000153246	PLA2R1	2.352062646381E-09	1.30402870372076E-11	4.56586	2.24298	3.00659	2.32287	1.14962	-0.842024	-0.187302	1.99164	2	1	2.32287
ENSG00000153294	ADGRF4	8.96445143440759E-11	1.97837500705518E-13	4.94993	0.784173	3.20534	4.16576	1.03088	-1.04379	0.162024	2.07468	2	1	4.16576
ENSG00000153363	LINC00467	0.0147027	0.000981342	2.68702	3.68716	3.30961	1.00014	-0.718146	0.560365	0.0777283	1.27851	1	2	1.00014
ENSG00000153391	INO80C	0.00104614	3.51661423068159E-05	3.14894	2.57551	3.00429	0.573433	0.636955	-0.797946	0.274983	1.4349	2	1	0.573433
ENSG00000153714	LURAP1L	0.00265505	0.000107573	3.09927	2.02483	2.24895	1.07443	0.850261	-0.531269	-0.243097	1.38153	2	1	1.07443
ENSG00000153721	CNKSR3	0.0008714	2.76504622430209E-05	1.19797	0.616366	0.917538	0.581608	0.784138	-0.732407	0.0528987	1.51655	2	1	0.581608
ENSG00000153767	GTF2E1	0.0190843	0.00139987	3.84433	4.51044	3.99867	0.666112	-0.520228	0.669245	-0.244624	1.18947	1	2	0.666112
ENSG00000153774	CFDP1	0.0306687	0.00265615	5.58891	6.06871	6.09542	0.506508	-0.724491	0.31119	0.368845	1.09334	3	3	0.506508
ENSG00000153802	TMPRSS11D	0.00250609	9.9890086487214E-05	2.65876	0.598248	1.85025	2.06051	0.696468	-0.7293	0.137018	1.42577	2	1	2.06051
ENSG00000153815	CMIP	7.15455652443587E-08	7.27856164882323E-10	6.74316	5.63006	6.07139	1.1131	1.06484	-0.851507	-0.0916897	1.91635	2	1	1.1131
ENSG00000153823	PID1	0.0343543	0.00310202	3.33969	2.2084	2.76009	1.13128	0.626073	-0.562709	0.0170231	1.18878	2	1	1.13128
ENSG00000153832	FBXO36	0.0362699	0.0033443	2.04311	1.44653	1.64189	0.59658	0.674669	-0.493334	-0.110859	1.168	2	1	0.59658
ENSG00000153944	MSI2	0.0319469	0.00281328	4.90197	5.61222	5.43684	0.710246	-0.701236	0.461195	0.174156	1.16243	1	2	0.710246
ENSG00000154065	ANKRD29	2.17299865543344E-06	3.19317812968741E-08	2.75313	1.21868	1.55946	1.53445	1.06641	-0.678498	-0.290982	1.74491	2	1	1.53445
ENSG00000154133	ROBO4	0.0348084	0.00315989	4.12909	3.32605	3.37091	0.803039	0.71515	-0.361811	-0.301652	1.07696	2	1	0.803039
ENSG00000154165	GPR15	0.0135237	0.000872733	1.74101	0.67072	0.798918	1.07029	0.775492	-0.429237	-0.284936	1.20473	2	1	1.07029
ENSG00000154174	TOMM70	0.00186877	7.11174654631561E-05	5.54434	6.27378	5.94102	0.729447	-0.785907	0.678517	0.0104597	1.46442	1	2	0.729447
ENSG00000154227	CERS3	2.72151236394323E-10	8.71622271797946E-13	5.01029	0.894134	3.25966	4.11615	1.02378	-1.02804	0.151126	2.05182	2	1	4.11615
ENSG00000154319	FAM167A	0.0225398	0.00176286	1.49847	0.737082	0.930459	0.76139	0.723303	-0.480183	-0.174523	1.20349	2	1	0.76139
ENSG00000154342	WNT3A	8.10404965474803E-07	1.0796384376952E-08	1.0879	0.105557	0.306185	0.982343	1.09126	-0.67787	-0.316553	1.76913	2	1	0.982343
ENSG00000154518	ATP5MC3	0.0160612	0.00111611	5.88588	6.53975	6.64404	0.758158	-0.762245	0.278266	0.444226	1.20647	3	3	0.758158
ENSG00000154582	ELOC	0.0107034	0.000637481	4.53976	5.27712	5.14576	0.737361	-0.783216	0.469663	0.246458	1.25288	1	2	0.737361
ENSG00000154639	CXADR	7.60507991801328E-05	1.69780390237055E-06	3.79736	1.69046	2.73086	2.1069	0.869198	-0.787371	0.0306554	1.65657	2	1	2.1069
ENSG00000154710	RABGEF1	0.00967682	0.000556816	1.30852	0.924096	0.974899	0.384419	0.794586	-0.447403	-0.283269	1.24199	2	1	0.384419
ENSG00000154719	MRPL39	0.0132232	0.000845937	5.85362	6.41934	5.983	0.565724	-0.534941	0.690856	-0.254608	1.2258	1	2	0.565724
ENSG00000154721	JAM2	0.0321279	0.00283811	3.38326	2.55244	2.43887	0.944388	0.7172	-0.271616	-0.406782	1.12398	2	1	0.944388
ENSG00000154723	ATP5PF	0.00567771	0.000276429	4.01808	4.89603	4.48737	0.877945	-0.735169	0.642288	0.00112525	1.37746	1	2	0.877945
ENSG00000154736	ADAMTS5	0.017509	0.00124878	3.18323	1.83407	2.24086	1.34915	0.729095	-0.515345	-0.140129	1.24444	2	1	1.34915
ENSG00000154764	WNT7A	0.0392531	0.00370917	0.514611	0.156469	0.642639	0.48617	0.206526	-0.61993	0.501965	1.1219	2	3	0.48617
ENSG00000154783	FGD5	0.00836337	0.000454453	5.40325	4.2114	4.49682	1.19185	0.787545	-0.512844	-0.201438	1.30039	2	1	1.19185
ENSG00000154845	PPP4R1	0.00855789	0.000467786	7.39112	6.75433	6.99918	0.636792	0.746778	-0.588002	-0.0747762	1.33478	2	1	0.636792
ENSG00000154856	APCDD1	2.92529435054283E-06	4.4403757500973E-08	7.48234	4.53174	6.48998	2.95059	0.826559	-0.929652	0.235901	1.75621	2	1	2.95059
ENSG00000154914	USP43	0.000257178	6.81775266060191E-06	3.1733	1.62738	2.74516	1.54592	0.690894	-0.838455	0.26734	1.52935	2	1	1.54592
ENSG00000154945	ANKRD40	0.0317281	0.00278547	5.90895	6.59801	6.21892	0.689061	-0.604748	0.588592	-0.0679289	1.19334	1	2	0.689061
ENSG00000155066	PROM2	3.68298948859725E-11	6.04646245032921E-14	6.05848	1.80438	4.28922	4.25411	1.03762	-1.0545	0.16752	2.09212	2	1	4.25411
ENSG00000155090	KLF10	4.89238410743983E-05	1.04415453687151E-06	6.56814	5.70915	6.43147	0.858993	0.640372	-0.90545	0.394428	1.54582	2	1	0.858993
ENSG00000155093	PTPRN2	0.00321786	0.000136174	1.55419	0.701697	0.993749	0.852497	0.807917	-0.602517	-0.119325	1.41043	2	1	0.852497
ENSG00000155097	ATP6V1C1	0.00710606	0.000367964	5.58914	6.44334	5.99691	0.854194	-0.69849	0.65642	-0.0517046	1.35491	1	2	0.854194
ENSG00000155099	PIP4P2	8.18624506712456E-05	1.83747668908975E-06	4.78052	5.98608	5.9604	1.20556	-0.997119	0.480008	0.448538	1.47713	3	2	1.20556
ENSG00000155158	TTC39B	2.35514998915448E-08	2.05368876220812E-10	4.42913	2.28029	2.91886	2.14885	1.12714	-0.792165	-0.221805	1.9193	2	1	2.14885
ENSG00000155189	AGPAT5	0.000797015	2.49040278800834E-05	3.426	4.47161	4.10823	1.04561	-0.86326	0.647943	0.122754	1.5112	1	2	1.04561
ENSG00000155287	SLC25A28	0.00163449	6.01555509109412E-05	5.88565	5.23732	5.63552	0.648333	0.707427	-0.747006	0.146294	1.45443	2	1	0.648333
ENSG00000155304	HSPA13	0.00140851	5.01900894965965E-05	4.41189	5.3643	5.15279	0.952414	-0.87484	0.556613	0.238711	1.43145	1	2	0.952414
ENSG00000155367	PPM1J	0.00150224	5.42982726142893E-05	1.56681	0.881709	1.43555	0.685096	0.586392	-0.794667	0.321799	1.38106	2	1	0.685096
ENSG00000155761	SPAG17	0.01431	0.000946273	2.75001	1.1758	1.71131	1.5742	0.731229	-0.543623	-0.109946	1.27485	2	1	1.5742
ENSG00000155918	RAET1L	2.7752946607086E-06	4.17534103599986E-08	3.12902	0.479748	2.46015	2.64927	0.762234	-0.95463	0.328771	1.71686	2	1	2.64927
ENSG00000155959	VBP1	0.00762839	0.000402897	4.3772	5.38749	4.94926	1.01029	-0.734281	0.615997	0.0302846	1.35028	1	2	1.01029
ENSG00000155974	GRIP1	0.0217846	0.00168444	3.26631	1.75678	2.49544	1.50953	0.653005	-0.588163	0.0191817	1.24117	2	1	1.50953
ENSG00000156011	PSD3	0.0399381	0.00380506	4.1399	3.07416	3.81329	1.06574	0.522924	-0.61104	0.175407	1.13396	2	1	1.06574
ENSG00000156049	GNA14	0.00260281	0.000104866	2.43801	1.44271	1.63664	0.995303	0.853596	-0.523564	-0.255237	1.37716	2	1	0.995303
ENSG00000156239	N6AMT1	0.00999633	0.000582733	1.35789	1.89517	1.47268	0.537273	-0.537635	0.707999	-0.271507	1.24563	1	2	0.537273
ENSG00000156261	CCT8	0.0012251	4.25337877148435E-05	6.36626	7.36205	7.08325	0.995796	-0.866899	0.595642	0.186165	1.46254	1	2	0.995796
ENSG00000156345	CDK20	0.0467252	0.00474847	2.53365	3.23536	3.20581	0.701711	-0.693058	0.343806	0.300137	1.03686	3	2	0.701711
ENSG00000156411	ATP5MJ	0.00387109	0.000171905	6.74632	7.36089	7.39928	0.652958	-0.848557	0.360743	0.436279	1.28484	3	3	0.652958
ENSG00000156463	SH3RF2	3.09572574165445E-12	1.10015556908777E-15	6.25393	1.54893	4.42941	4.705	1.04025	-1.09569	0.211966	2.13594	2	1	4.705
ENSG00000156467	UQCRB	0.01656	0.00116325	3.13506	3.94471	3.67111	0.809649	-0.722667	0.535679	0.110461	1.25835	1	2	0.809649
ENSG00000156469	MTERF3	0.00535794	0.000255943	5.13064	5.9448	5.41829	0.814155	-0.64501	0.709908	-0.166314	1.35492	1	2	0.814155
ENSG00000156471	PTDSS1	0.0312779	0.00273164	5.73144	6.28014	6.20887	0.5487	-0.718493	0.403287	0.257593	1.12178	3	2	0.5487
ENSG00000156697	UTP14A	0.00954138	0.000544657	5.01852	5.78748	5.62094	0.768953	-0.784099	0.495214	0.21814	1.27931	1	2	0.768953
ENSG00000156709	AIFM1	0.00582431	0.000285917	4.42483	5.17756	4.84221	0.752736	-0.742454	0.632299	0.0198263	1.37475	3	2	0.752736
ENSG00000156711	MAPK13	3.4286943135001E-09	2.03012366500706E-11	4.53472	1.98308	3.05683	2.55165	1.09794	-0.905877	-0.0626555	2.00382	2	1	2.55165
ENSG00000156735	BAG4	0.0270133	0.00224287	4.86353	5.45392	4.94214	0.59039	-0.450328	0.658858	-0.302653	1.10919	1	2	0.59039
ENSG00000156831	NSMCE2	0.0350212	0.00318954	5.58901	6.15929	5.89323	0.570279	-0.632918	0.553714	0.000101653	1.18663	1	2	0.570279
ENSG00000156869	FRRS1	2.07896989438356E-05	3.96143472177726E-07	3.93454	2.70076	3.17893	1.23378	0.955967	-0.755695	-0.0923154	1.71166	2	1	1.23378
ENSG00000156928	MALSU1	0.0284837	0.00240558	5.26848	5.97051	5.73905	0.70203	-0.690657	0.506498	0.111802	1.19716	1	2	0.70203
ENSG00000156973	PDE6D	0.0145991	0.000970954	4.65395	5.33745	5.01349	0.683504	-0.682759	0.603018	-0.00640435	1.28578	1	2	0.683504
ENSG00000156990	RPUSD3	0.0181549	0.00130997	4.3728	5.16026	5.10447	0.787463	-0.759487	0.392516	0.310897	1.152	3	2	0.787463
ENSG00000157110	RBPMS	0.00936734	0.000531192	6.03363	6.79731	6.24644	0.763676	-0.578637	0.700685	-0.222146	1.27932	1	2	0.763676
ENSG00000157168	NRG1	3.8213392084498E-06	6.00619576309259E-08	2.74299	1.08894	2.25939	1.65405	0.788162	-0.937751	0.283553	1.72591	2	1	1.65405
ENSG00000157368	IL34	0.00345475	0.00014886	3.20608	1.97433	2.50002	1.23175	0.773765	-0.643328	-0.0385331	1.41709	2	1	1.23175
ENSG00000157379	DHRS1	0.0162897	0.0011368	4.83083	4.11097	4.33081	0.71986	0.73243	-0.520348	-0.137747	1.25278	2	1	0.71986
ENSG00000157445	CACNA2D3	2.42584491063816E-05	4.68768609602271E-07	3.68691	1.64275	2.67497	2.04416	0.89124	-0.818909	0.0446561	1.71015	2	1	2.04416
ENSG00000157456	CCNB2	0.0377945	0.00352657	3.84066	4.68677	4.47067	0.846107	-0.687855	0.457516	0.164979	1.14537	3	2	0.846107
ENSG00000157470	FAM81A	0.000529948	1.56462886658432E-05	1.51901	2.93367	1.46933	1.46434	-0.459546	0.844264	-0.505328	1.34959	1	2	1.46434
ENSG00000157538	VPS26C	0.00213118	8.23654554921349E-05	4.09922	4.70605	4.46003	0.606829	-0.802781	0.649371	0.0606425	1.45215	1	2	0.606829
ENSG00000157551	KCNJ15	7.78267201092143E-08	8.06418539187413E-10	2.25955	0.842985	1.19203	1.41656	1.12403	-0.738749	-0.279748	1.86278	2	1	1.41656
ENSG00000157554	ERG	0.0285157	0.00241059	3.4497	2.56924	2.98064	0.880467	0.645773	-0.565474	0.000483277	1.21125	2	1	0.880467
ENSG00000157557	ETS2	2.68068119859624E-05	5.27583331442146E-07	6.84434	5.28343	6.02382	1.56091	0.906184	-0.800718	0.00892212	1.7069	2	1	1.56091
ENSG00000157593	SLC35B2	0.0009791	3.24111092890935E-05	6.70832	7.97562	7.84344	1.2673	-0.906443	0.49103	0.345266	1.39747	3	2	1.2673
ENSG00000157617	C2CD2	0.0121469	0.000753539	3.03449	1.93018	2.35669	1.10431	0.726568	-0.57336	-0.071299	1.29993	2	1	1.10431
ENSG00000157693	TMEM268	0.047408	0.00485397	3.66969	4.2884	4.05833	0.618709	-0.643251	0.498275	0.0737936	1.14153	3	2	0.618709
ENSG00000157992	KRTCAP3	0.0167835	0.00118572	3.51542	2.54134	3.00498	0.974079	0.673581	-0.596436	0.00806034	1.27002	2	1	0.974079
ENSG00000158008	EXTL1	0.00275997	0.000113129	2.9288	5.05047	5.20568	2.27688	-0.864245	0.361471	0.451135	1.31538	3	3	2.27688
ENSG00000158022	TRIM63	0.0132764	0.00085041	4.6257	6.5251	6.14421	1.8994	-0.767015	0.474085	0.225203	1.2411	3	2	1.8994
ENSG00000158023	CFAP251	0.00587398	0.000290411	3.33534	2.30562	2.73894	1.02972	0.751875	-0.620358	-0.0428949	1.37223	2	1	1.02972
ENSG00000158055	GRHL3	8.69699164124688E-10	3.65357085401617E-12	6.29762	1.493	4.42419	4.80461	0.982506	-1.03205	0.196984	2.01456	2	1	4.80461
ENSG00000158125	XDH	0.00022279	5.7622342378355E-06	2.10559	0.401446	1.28878	1.70414	0.824583	-0.773	0.0588462	1.59758	2	1	1.70414
ENSG00000158158	CNNM4	0.000646543	1.94366581647629E-05	5.11853	4.3139	4.33742	0.804635	0.927326	-0.451562	-0.411255	1.37889	2	1	0.804635
ENSG00000158164	TMSB15A	0.0450434	0.00446742	0.891184	1.91302	2.25507	1.36389	-0.675221	0.181301	0.46802	1.14324	1	3	1.36389
ENSG00000158220	ESYT3	4.7236655915107E-09	2.97485668105691E-11	4.06243	0.908134	2.0622	3.15429	1.12262	-0.862899	-0.136451	1.98552	2	1	3.15429
ENSG00000158246	TENT5B	0.00014038	3.41165783163964E-06	5.614	3.27316	4.61761	2.34084	0.805334	-0.808328	0.11847	1.61366	2	1	2.34084
ENSG00000158315	RHBDL2	8.37183962805074E-11	1.80252764087646E-13	3.33418	0.828926	1.76191	2.50525	1.17268	-0.909035	-0.13378	2.08171	2	1	2.50525
ENSG00000158402	CDC25C	0.0200752	0.00151047	2.23391	3.00381	2.85352	0.769906	-0.740863	0.45464	0.221275	1.1955	1	2	0.769906
ENSG00000158406	H4C8	0.00476365	0.000220516	6.17279	6.92621	6.80863	0.753424	-0.8307	0.48336	0.278288	1.31406	3	2	0.753424
ENSG00000158477	CD1A	0.00169042	6.28745183690589E-05	2.80803	1.00676	1.88215	1.80127	0.77578	-0.69577	0.0193855	1.47155	2	1	1.80127
ENSG00000158486	DNAH3	0.0100706	0.000589231	0.49539	0.128212	0.256232	0.367178	0.749031	-0.563032	-0.105567	1.31206	2	1	0.367178
ENSG00000158488	CD1E	0.0492189	0.00510198	2.55928	1.32277	1.90388	1.23651	0.608584	-0.534757	0.00256685	1.14334	2	1	1.23651
ENSG00000158769	F11R	3.29959212608106E-06	5.08845486124568E-08	2.00495	0.884092	1.15695	1.12086	1.05159	-0.688415	-0.264832	1.74001	2	1	1.12086
ENSG00000158786	PLA2G2F	6.4469762187986E-11	1.37073721952064E-13	2.19126	0.0631132	0.779877	2.12815	1.19275	-0.882849	-0.183782	2.0756	2	1	2.12815
ENSG00000158825	CDA	6.84084557274636E-06	1.13412662095267E-07	5.71179	2.17127	4.46175	3.54052	0.823709	-0.906861	0.212703	1.73057	2	1	3.54052
ENSG00000158850	B4GALT3	0.0273639	0.00228156	4.53611	4.95662	4.9623	0.426192	-0.733215	0.335436	0.34986	1.08308	3	3	0.426192
ENSG00000158864	NDUFS2	0.0208581	0.0015954	5.3656	5.94908	5.81321	0.583486	-0.732114	0.472562	0.192043	1.20468	3	2	0.583486
ENSG00000159055	MIS18A	0.0247905	0.00199292	4.04749	4.75549	4.51991	0.708005	-0.699007	0.514663	0.110821	1.21367	3	2	0.708005
ENSG00000159131	GART	0.0126453	0.000794593	6.15365	6.90327	6.66695	0.749618	-0.745846	0.536758	0.132408	1.2826	1	2	0.749618
ENSG00000159147	DONSON	0.0462981	0.00468389	4.20558	4.88105	4.60547	0.675475	-0.634195	0.514702	0.0459636	1.1489	1	2	0.675475
ENSG00000159166	LAD1	3.61511886556501E-10	1.24538490362881E-12	6.74013	2.73069	5.15032	4.00943	0.997489	-1.03903	0.189977	2.03652	2	1	4.00943
ENSG00000159176	CSRP1	0.0221289	0.00172059	4.88975	5.70224	5.59554	0.812487	-0.741977	0.417305	0.265057	1.15928	1	2	0.812487
ENSG00000159259	CHAF1B	0.0116213	0.000710303	3.67526	4.59281	4.32591	0.917547	-0.756988	0.527641	0.15397	1.28463	3	2	0.917547
ENSG00000159267	HLCS	0.0433498	0.00423745	3.58346	4.16307	3.77743	0.579609	-0.532434	0.600114	-0.153411	1.13255	1	2	0.579609
ENSG00000159314	ARHGAP27	3.31306204918898E-05	6.74097025833478E-07	4.94855	3.31575	3.90752	1.6328	0.954695	-0.730554	-0.119777	1.68525	2	1	1.6328
ENSG00000159337	PLA2G4D	1.07766019407946E-10	2.52331889559999E-13	4.9022	0.342857	2.20094	4.55934	1.15035	-0.933056	-0.0839976	2.0834	2	1	4.55934
ENSG00000159352	PSMD4	0.00662999	0.000337245	7.55658	8.28577	8.0886	0.729186	-0.793191	0.538143	0.178171	1.33133	1	2	0.729186
ENSG00000159377	PSMB4	0.000157261	3.88538460331289E-06	7.23149	8.26567	8.18948	1.03418	-0.974359	0.505582	0.396551	1.47994	3	2	1.03418
ENSG00000159388	BTG2	0.020336	0.00153744	5.49073	4.34061	4.76338	1.15012	0.701179	-0.540157	-0.0838564	1.24134	2	1	1.15012
ENSG00000159403	C1R	0.0240047	0.00191425	7.32076	6.22881	6.78592	1.09195	0.638658	-0.590754	0.0364891	1.22941	2	1	1.09195
ENSG00000159445	THEM4	0.000217603	5.6046524530001E-06	2.68957	3.93211	3.41727	1.24254	-0.879481	0.719634	0.0570422	1.59911	1	2	1.24254
ENSG00000159455	LCE2B	6.39757135063548E-05	1.40672187357875E-06	6.01287	0.927998	2.69954	5.08487	0.942624	-0.708307	-0.133131	1.65093	2	1	5.08487
ENSG00000159516	SPRR2G	1.69881785278281E-06	2.44608556152117E-08	7.67164	1.72527	5.60724	5.94636	0.844002	-0.936219	0.225962	1.78022	2	1	5.94636
ENSG00000159527	PGLYRP3	4.82065893096254E-13	7.78446377052838E-17	4.73993	0.66888	3.21126	4.07105	1.0437	-1.11667	0.232489	2.16037	2	1	4.07105
ENSG00000159640	ACE	0.000910736	2.9143749478157E-05	3.86563	2.70505	3.40827	1.16058	0.732419	-0.76529	0.142199	1.49771	2	1	1.16058
ENSG00000159648	SPMIP8	0.00958445	0.000548135	0.754035	0.167949	0.433015	0.586086	0.714799	-0.614033	-0.0130476	1.32883	2	1	0.586086
ENSG00000159685	CHCHD6	0.000810254	2.54049505571784E-05	4.13729	5.14863	5.44412	1.30683	-0.895986	0.260453	0.598326	1.49431	3	3	1.30683
ENSG00000159713	TPPP3	0.0104572	0.00061692	5.37003	3.72567	4.57391	1.64436	0.682442	-0.635814	0.0442023	1.31826	2	1	1.64436
ENSG00000159733	ZFYVE28	0.0240047	0.00191292	4.41826	3.6379	3.79379	0.780356	0.728595	-0.44987	-0.214458	1.17847	2	1	0.780356
ENSG00000159871	LYPD5	6.70624520669979E-07	8.80785784494967E-09	4.63147	1.63794	2.95342	2.99353	1.00312	-0.847666	-0.0343559	1.85078	2	1	2.99353
ENSG00000159905	ZNF221	0.02879	0.00244772	3.36005	4.07688	3.05089	1.02599	-0.18513	0.632547	-0.537781	1.17033	1	2	1.02599
ENSG00000159921	GNE	0.0231933	0.00183019	4.23744	4.81984	4.32288	0.582398	-0.464189	0.667107	-0.298219	1.1313	1	2	0.582398
ENSG00000160013	PTGIR	0.0122136	0.000762283	2.71223	1.6021	2.01798	1.11013	0.729952	-0.56746	-0.0814259	1.29741	2	1	1.11013
ENSG00000160179	ABCG1	0.0094766	0.000539683	5.51771	4.22768	4.70928	1.29002	0.74478	-0.578019	-0.0841871	1.3228	2	1	1.29002
ENSG00000160194	NDUFV3	0.0148143	0.000991618	4.93048	5.19933	5.32899	0.398502	-0.731327	0.144229	0.566494	1.29782	3	3	0.398502
ENSG00000160219	GAB3	0.0485422	0.00501151	2.85554	2.17223	2.24442	0.683312	0.687178	-0.372945	-0.260955	1.06012	2	1	0.683312
ENSG00000160224	AIRE	0.0383981	0.00359908	0.399086	0.158732	0.173436	0.240355	0.707905	-0.360869	-0.295484	1.06877	2	1	0.240355
ENSG00000160256	SLX9	0.0459495	0.00463131	3.49618	3.98081	4.3493	0.853121	-0.622507	0.0513851	0.563781	1.18629	3	3	0.853121
ENSG00000160307	S100B	0.0142686	0.000942766	5.66637	7.94946	7.66617	2.28309	-0.771544	0.429605	0.280567	1.20115	1	2	2.28309
ENSG00000160439	RDH13	2.32295020468735E-06	3.44478835930329E-08	3.3423	2.09215	2.43533	1.25015	1.05022	-0.716418	-0.231459	1.76664	2	1	1.25015
ENSG00000160584	SIK3	0.0333452	0.00298847	5.2801	4.82432	5.10002	0.455779	0.576517	-0.601612	0.11104	1.17813	2	1	0.455779
ENSG00000160588	MPZL3	3.43980486878989E-10	1.16149116976244E-12	3.78022	1.12287	2.23302	2.65735	1.13008	-0.928763	-0.0686417	2.05885	2	1	2.65735
ENSG00000160593	JAML	0.0453676	0.00453237	3.72914	2.6788	2.94261	1.05034	0.675145	-0.446543	-0.16481	1.12169	2	1	1.05034
ENSG00000160678	S100A1	0.0111231	0.000670571	4.10524	6.81652	6.92876	2.82352	-0.791908	0.347544	0.394715	1.18662	3	3	2.82352
ENSG00000160679	CHTOP	0.0459105	0.00462614	4.99299	5.43786	5.37814	0.444862	-0.689528	0.389361	0.244545	1.07889	3	2	0.444862
ENSG00000160685	ZBTB7B	0.00333268	0.000142793	6.20165	5.30904	5.37977	0.892616	0.854761	-0.447025	-0.343875	1.30179	2	1	0.892616
ENSG00000160688	FLAD1	0.0331525	0.00296077	5.85064	6.4018	6.28572	0.551162	-0.704683	0.441506	0.200105	1.14619	3	2	0.551162
ENSG00000160703	NLRX1	6.07831721428176E-06	9.96257719748517E-08	5.73429	4.54773	5.13654	1.18656	0.927277	-0.842588	0.0356804	1.76987	2	1	1.18656
ENSG00000160714	UBE2Q1	0.000186998	4.72073816504349E-06	5.71898	6.44023	6.19422	0.72125	-0.913948	0.680256	0.136512	1.5942	1	2	0.72125
ENSG00000160785	SLC25A44	0.0190447	0.00139468	3.52874	4.04984	3.8339	0.521103	-0.690126	0.564731	0.0447189	1.25486	1	2	0.521103
ENSG00000160796	NBEAL2	1.24689221840769E-07	1.38260198617711E-09	7.52955	5.89428	6.59453	1.63527	1.03845	-0.864983	-0.0498988	1.90343	2	1	1.63527
ENSG00000160801	PTH1R	0.0479834	0.00493316	3.20012	2.11943	2.45586	1.0807	0.658085	-0.471164	-0.119612	1.12925	2	1	1.0807
ENSG00000160803	UBQLN4	0.0211443	0.00162184	4.18188	4.93847	4.7888	0.756592	-0.737019	0.453883	0.218295	1.1909	3	2	0.756592
ENSG00000160818	GPATCH4	0.013288	0.000854013	5.44384	6.28332	6.03735	0.839483	-0.748372	0.523096	0.150548	1.27147	1	2	0.839483
ENSG00000160862	AZGP1	0.0114728	0.00069752	4.9046	2.53983	3.69153	2.36477	0.690591	-0.620186	0.0181934	1.31078	2	1	2.36477
ENSG00000160949	TONSL	0.0410962	0.00394637	3.08347	3.70545	3.8674	0.783931	-0.689544	0.212216	0.44701	1.13655	3	3	0.783931
ENSG00000160957	RECQL4	0.0323337	0.00286475	3.88372	4.51648	4.74618	0.862451	-0.69558	0.176815	0.493506	1.18909	3	3	0.862451
ENSG00000161048	NAPEPLD	0.0414388	0.00398596	3.18227	4.01255	3.536	0.830282	-0.57803	0.579898	-0.0847108	1.15793	1	2	0.830282
ENSG00000161243	FBXO27	1.0107310403984E-05	1.77087390273269E-07	4.08418	2.05632	2.96413	2.02787	0.943505	-0.805743	-0.0226555	1.74925	2	1	2.02787
ENSG00000161249	DMKN	7.72454596950022E-08	7.94158833122264E-10	8.78824	4.02173	6.93676	4.76651	0.923211	-0.971609	0.187199	1.89482	2	1	4.76651
ENSG00000161298	ZNF382	0.0130777	0.000830291	1.64805	2.85592	1.94349	1.20786	-0.544686	0.689135	-0.242897	1.23382	1	2	1.20786
ENSG00000161381	PLXDC1	0.0441766	0.00434807	3.66827	2.76742	2.99386	0.900853	0.677373	-0.448135	-0.165219	1.12551	2	1	0.900853
ENSG00000161638	ITGA5	0.0114744	0.000697927	5.31681	4.56726	5.14017	0.749548	0.545027	-0.697564	0.252189	1.24259	2	1	0.749548
ENSG00000161642	ZNF385A	1.39612000919499E-09	6.83856824398451E-12	5.99029	4.22598	5.00746	1.76431	1.0969	-0.931081	-0.0328077	2.02798	2	1	1.76431
ENSG00000161714	PLCD3	0.000292167	7.87112018929203E-06	4.35749	3.32274	3.6967	1.03475	0.892224	-0.681842	-0.112975	1.57407	2	1	1.03475
ENSG00000161798	AQP5	7.88033418437528E-09	5.68395295890994E-11	6.72561	0.851135	3.40679	5.87447	1.07749	-0.905394	-0.0427515	1.98288	2	1	5.87447
ENSG00000161849	KRT84	0.032265	0.00285432	0.455389	0.0612556	0.393225	0.394133	0.455738	-0.645555	0.282039	1.10129	2	1	0.394133
ENSG00000161921	CXCL16	0.00503937	0.00023667	5.52052	4.66408	4.95168	0.856441	0.789462	-0.583586	-0.122507	1.37305	2	1	0.856441
ENSG00000161955	TNFSF13	0.0485324	0.0050092	1.6312	1.82681	2.29595	0.66475	-0.488041	-0.150284	0.659794	1.14783	3	3	0.66475
ENSG00000161958	FGF11	5.95825160706219E-05	1.30691545369676E-06	0.311497	0.0813302	0.10392	0.230167	1.00221	-0.53825	-0.387064	1.54046	2	1	0.230167
ENSG00000161980	POLR3K	0.0251508	0.00203114	3.1419	3.75867	3.77525	0.633354	-0.739041	0.331452	0.360239	1.09928	3	3	0.633354
ENSG00000161981	SNRNP25	0.00868161	0.000475553	4.33939	5.05669	5.11373	0.774347	-0.805802	0.333754	0.424368	1.23017	3	3	0.774347
ENSG00000162004	CCDC78	0.0236249	0.00187485	2.02407	2.99953	2.49303	0.975456	-0.63567	0.594805	-0.0441078	1.23047	3	2	0.975456
ENSG00000162040	HS3ST6	8.32497899187565E-12	6.52402548875665E-15	4.64124	0.504728	2.24296	4.13651	1.17248	-0.966639	-0.0677467	2.13912	2	1	4.13651
ENSG00000162062	TEDC2	0.0493738	0.00512794	2.60572	3.4048	3.30746	0.799087	-0.684722	0.380068	0.250358	1.06479	3	2	0.799087
ENSG00000162063	CCNF	0.00552226	0.000265888	3.65117	4.3829	4.22437	0.731725	-0.813951	0.514118	0.226387	1.32807	3	2	0.731725
ENSG00000162065	TBC1D24	0.000921289	2.9722279480311E-05	2.28824	3.02955	2.85835	0.741307	-0.890581	0.573376	0.235293	1.46396	3	2	0.741307
ENSG00000162069	BICDL2	3.00445063167043E-13	3.23441773244744E-17	4.0945	0.432607	2.22224	3.66189	1.15938	-1.04343	0.0331187	2.20281	2	1	3.66189
ENSG00000162086	ZNF75A	0.0147573	0.000986176	3.23395	4.03999	3.41953	0.806036	-0.530926	0.684303	-0.251134	1.21523	1	2	0.806036
ENSG00000162105	SHANK2	9.66588248919801E-06	1.68052537625738E-07	2.35827	0.646213	1.66745	1.71206	0.852698	-0.880346	0.153412	1.73304	2	1	1.71206
ENSG00000162366	PDZK1IP1	3.04204426442581E-08	2.7099705337629E-10	6.19462	1.50454	4.70909	4.69008	0.878473	-1.01309	0.279343	1.89156	2	1	4.69008
ENSG00000162398	CIMAP2	0.000439761	1.26403403222346E-05	1.39068	0.524185	0.582675	0.866496	0.93957	-0.483287	-0.387242	1.42286	2	1	0.866496
ENSG00000162407	PLPP3	0.0310391	0.00270243	3.78297	2.82761	3.3807	0.955359	0.593022	-0.598717	0.0912255	1.19174	2	1	0.955359
ENSG00000162458	FBLIM1	5.72901635830648E-05	1.2504662144974E-06	5.02011	3.64122	4.35696	1.37888	0.861699	-0.806126	0.0595877	1.66783	2	1	1.37888
ENSG00000162493	PDPN	0.0441766	0.00434766	4.19748	3.33291	4.00885	0.864577	0.47254	-0.618637	0.234473	1.09118	2	1	0.864577
ENSG00000162522	NHSL3	0.000108439	2.54199828649109E-06	6.35615	4.7343	5.52526	1.62185	0.863023	-0.775695	0.0234849	1.63872	2	1	1.62185
ENSG00000162552	WNT4	0.00121631	4.21628825433723E-05	3.81051	2.26025	3.03081	1.55026	0.782562	-0.711829	0.0309571	1.49439	2	1	1.55026
ENSG00000162571	TTLL10	0.00376658	0.000166225	0.662387	0.157187	0.434814	0.505199	0.712404	-0.692829	0.0794013	1.40523	2	1	0.505199
ENSG00000162591	MEGF6	0.0258331	0.00210873	5.01536	3.77285	4.07703	1.2425	0.716238	-0.469735	-0.179399	1.18597	2	1	1.2425
ENSG00000162620	LRRIQ3	0.0457728	0.00459995	0.632936	1.1055	0.506499	0.599001	-0.238051	0.616697	-0.466745	1.08344	1	2	0.599001
ENSG00000162687	KCNT2	0.0035954	0.000156751	2.39413	1.29231	1.43517	1.10182	0.84711	-0.475333	-0.303872	1.32244	2	1	1.10182
ENSG00000162702	ZNF281	0.0132782	0.000852083	5.11321	5.97685	5.8178	0.863644	-0.769349	0.465128	0.237774	1.23448	1	2	0.863644
ENSG00000162729	IGSF8	0.0211417	0.00162107	6.55617	7.44974	6.96318	0.893572	-0.630591	0.609359	-0.0658187	1.23995	3	2	0.893572
ENSG00000162746	FCRLB	0.0113744	0.0006897	2.55001	3.42159	3.33869	0.871574	-0.788101	0.421465	0.306427	1.20957	3	2	0.871574
ENSG00000162757	C1orf74	0.000115624	2.74465036180823E-06	3.40184	2.12951	2.90798	1.27233	0.786275	-0.827788	0.159769	1.61406	2	1	1.27233
ENSG00000162769	FLVCR1	0.020828	0.00159198	3.55275	4.18452	4.04509	0.631766	-0.734325	0.466342	0.201363	1.20067	1	2	0.631766
ENSG00000162813	BPNT1	0.00737579	0.000385703	4.24179	5.1111	4.88251	0.869313	-0.789404	0.530344	0.183297	1.31975	1	2	0.869313
ENSG00000162851	TFB2M	0.00440927	0.000200788	4.47076	5.28128	5.18116	0.810513	-0.838004	0.46625	0.305147	1.30425	1	2	0.810513
ENSG00000162881	OXER1	0.0233228	0.00184292	2.48942	1.37506	2.20735	1.11437	0.522551	-0.653902	0.224765	1.17645	2	1	1.11437
ENSG00000162882	HAAO	0.00902383	0.000504535	3.38984	2.10026	2.81651	1.28958	0.670961	-0.657423	0.0803801	1.32838	2	1	1.28958
ENSG00000162910	MRPL55	0.0287249	0.00243678	4.03163	4.68819	4.73946	0.707829	-0.728231	0.30229	0.382757	1.11099	3	3	0.707829
ENSG00000162980	ARL5A	0.00541339	0.000259335	2.73844	2.12397	2.21152	0.614469	0.825772	-0.471629	-0.286767	1.2974	2	1	0.614469
ENSG00000162981	LRATD1	3.01081131857674E-12	8.91347951995481E-16	5.47803	1.79611	4.01081	3.68193	1.05072	-1.09172	0.196968	2.14244	2	1	3.68193
ENSG00000163032	VSNL1	8.32497899187565E-12	7.42752337914388E-15	3.55634	0.517248	2.26519	3.03909	1.05969	-1.06472	0.157138	2.12441	2	1	3.03909
ENSG00000163053	SLC16A14	7.04992757606664E-06	1.17068718765021E-07	2.24595	1.09868	1.36259	1.14727	1.03772	-0.667302	-0.275088	1.70502	2	1	1.14727
ENSG00000163064	EN1	5.10851856516331E-07	6.53069845638006E-09	3.2834	1.07071	2.45385	2.21269	0.884525	-0.947075	0.197846	1.8316	2	1	2.21269
ENSG00000163071	SPATA18	0.00762265	0.000401484	3.18662	1.8457	2.48785	1.34092	0.715455	-0.635876	0.0112604	1.35133	2	1	1.34092
ENSG00000163082	SGPP2	8.32497899187565E-12	7.24001785060306E-15	4.16262	0.773725	2.53912	3.38889	1.10265	-1.034	0.079059	2.13665	2	1	3.38889
ENSG00000163110	PDLIM5	0.0298588	0.00257137	6.56471	6.02626	6.1598	0.538442	0.705646	-0.46476	-0.174491	1.17041	2	1	0.538442
ENSG00000163125	RPRD2	0.0257791	0.00210154	6.37575	6.88826	6.65407	0.512508	-0.656012	0.566922	0.00810126	1.22293	1	2	0.512508
ENSG00000163141	BNIPL	3.3700973335662E-11	5.16997384038308E-14	5.39813	1.36588	3.33386	4.03225	1.11214	-1.00008	0.0308094	2.11222	2	1	4.03225
ENSG00000163155	LYSMD1	0.00275323	0.000112705	2.73337	3.52612	3.30848	0.792748	-0.834327	0.569166	0.183851	1.40349	1	2	0.792748
ENSG00000163156	SCNM1	0.00397505	0.000177885	5.57337	6.24482	5.92512	0.671454	-0.7461	0.66078	-0.00907721	1.40688	1	2	0.671454
ENSG00000163159	VPS72	0.000863284	2.73232431366807E-05	5.14643	5.8842	5.62777	0.737767	-0.860349	0.645798	0.122295	1.50615	1	2	0.737767
ENSG00000163162	RNF149	1.59899577332588E-05	2.91344638427608E-07	6.37422	5.51824	5.74754	0.855975	1.00732	-0.681159	-0.228848	1.68847	2	1	0.855975
ENSG00000163170	BOLA3	0.000402085	1.1286857709113E-05	0.854288	1.34596	1.27347	0.49167	-0.935754	0.53808	0.320805	1.47383	1	2	0.49167
ENSG00000163202	LCE3D	9.8074669427963E-07	1.33824570459622E-08	7.6313	1.34539	4.86347	6.2859	0.921117	-0.907443	0.11596	1.82856	2	1	6.2859
ENSG00000163207	IVL	1.1819968170601E-06	1.6542102079644E-08	8.04319	2.44618	6.766	5.59701	0.755459	-0.976279	0.360289	1.73174	2	1	5.59701
ENSG00000163209	SPRR3	0.0236011	0.00187127	2.98096	0.895902	1.96504	2.08506	0.638548	-0.592588	0.0386948	1.23114	2	1	2.08506
ENSG00000163216	SPRR2D	0.000436303	1.25057158593488E-05	3.89243	0.737326	2.92477	3.15511	0.697708	-0.815029	0.233754	1.51274	2	1	3.15511
ENSG00000163218	PGLYRP4	1.94367207977054E-09	1.04099134426294E-11	3.427	0.384047	2.09491	3.04295	1.01018	-0.998433	0.130886	2.00861	2	1	3.04295
ENSG00000163220	S100A9	0.000167433	4.16839020761759E-06	10.9901	6.92465	10.1433	4.06548	0.652153	-0.864787	0.336175	1.51694	2	1	4.06548
ENSG00000163235	TGFA	2.22387662853576E-05	4.2614925167334E-07	2.35539	0.747563	1.60851	1.60783	0.874773	-0.835639	0.0802429	1.71041	2	1	1.60783
ENSG00000163293	NIPAL1	1.26190140184429E-09	5.90554428967037E-12	3.62068	0.819593	2.20086	2.80109	1.06594	-0.964747	0.0366253	2.03069	2	1	2.80109
ENSG00000163320	CGGBP1	0.043939	0.00431277	4.66075	5.32125	4.83518	0.660494	-0.496407	0.612479	-0.203569	1.10889	1	2	0.660494
ENSG00000163331	DAPL1	1.19758048372477E-05	2.11436321811673E-07	6.62964	2.57915	5.3924	4.05049	0.777792	-0.910028	0.26224	1.68782	2	1	4.05049
ENSG00000163347	CLDN1	9.24129688413176E-07	1.24606785955162E-08	4.64366	1.63405	3.82363	3.00962	0.795144	-0.970543	0.314048	1.76569	2	1	3.00962
ENSG00000163357	DCST1	0.0317281	0.00278532	0.836679	0.411037	0.467527	0.425642	0.71722	-0.404155	-0.255329	1.12137	2	1	0.425642
ENSG00000163362	INAVA	4.86818754292448E-12	2.34878053036396E-15	4.00013	0.608642	2.72467	3.39149	1.02557	-1.09645	0.227523	2.12202	2	1	3.39149
ENSG00000163382	NAXE	0.00595359	0.000295468	4.16621	4.82384	4.49353	0.657632	-0.716074	0.655703	-0.0333008	1.37178	1	2	0.657632
ENSG00000163435	ELF3	0.000282728	7.58639467099194E-06	2.039	0.456829	1.3557	1.58217	0.789995	-0.786679	0.109067	1.57667	2	1	1.58217
ENSG00000163440	PDCL2	0.0273837	0.00228497	0.201075	0.0326855	0.0376059	0.16839	0.732938	-0.356899	-0.325053	1.08984	2	1	0.16839
ENSG00000163467	TSACC	0.0284994	0.00240768	0.403426	1.18699	0.933948	0.783567	-0.692368	0.503298	0.11717	1.19567	1	2	0.783567
ENSG00000163468	CCT3	0.000949009	3.08537817316537E-05	7.67956	8.55851	8.38726	0.878953	-0.896397	0.549814	0.268038	1.44621	3	2	0.878953
ENSG00000163472	TMEM79	1.96946085276046E-09	1.06540432609768E-11	7.10668	3.58406	5.3858	3.52261	1.0471	-0.970145	0.0616327	2.01725	2	1	3.52261
ENSG00000163479	SSR2	6.79203828420897E-05	1.50077065112918E-06	5.00162	5.61135	5.68096	0.679338	-0.998126	0.391747	0.550415	1.54854	3	3	0.679338
ENSG00000163507	CIP2A	0.00381318	0.00016882	3.81234	4.90495	4.41218	1.09261	-0.759113	0.651045	0.0150612	1.41016	1	2	1.09261
ENSG00000163520	FBLN2	0.0324059	0.00287479	7.36912	5.96857	6.80887	1.40055	0.580511	-0.601995	0.107484	1.18251	2	1	1.40055
ENSG00000163528	CHCHD4	0.0113961	0.000691632	4.03554	4.61628	4.17306	0.580739	-0.54597	0.697748	-0.251456	1.24372	1	2	0.580739
ENSG00000163535	SGO2	0.0155153	0.00106398	3.39699	4.56812	3.9349	1.17113	-0.649565	0.62464	-0.0643093	1.27421	1	2	1.17113
ENSG00000163545	NUAK2	1.11703232952974E-07	1.19952605092681E-09	4.47305	2.10904	3.24726	2.36401	1.00904	-0.899779	0.0192804	1.90882	2	1	2.36401
ENSG00000163590	PPM1L	1.32595498313766E-05	2.36599244757312E-07	2.39601	1.3932	1.5734	1.00281	1.03301	-0.62076	-0.323573	1.65377	2	1	1.00281
ENSG00000163599	CTLA4	0.0470403	0.00480455	3.43083	2.14695	2.87656	1.28387	0.571904	-0.569618	0.0790879	1.14152	2	1	1.28387
ENSG00000163608	NEPRO	0.0287674	0.00244425	5.37781	5.96993	5.95332	0.592117	-0.729456	0.354602	0.324197	1.08406	1	2	0.592117
ENSG00000163623	NKX6-1	0.0154979	0.00106165	0.1656	0.907948	0.708559	0.742348	-0.744206	0.503714	0.168532	1.24792	3	2	0.742348
ENSG00000163624	CDS1	5.11481949143747E-10	1.89967997044453E-12	4.33582	1.22481	2.74394	3.11101	1.08052	-0.971958	0.0302847	2.05248	2	1	3.11101
ENSG00000163629	PTPN13	0.0176168	0.00126024	7.1325	5.89343	6.33816	1.23907	0.712887	-0.543045	-0.0922641	1.25593	2	1	1.23907
ENSG00000163683	SMIM14	0.021011	0.00160936	4.37395	3.80256	3.74991	0.624046	0.748688	-0.30411	-0.401133	1.14982	2	1	0.624046
ENSG00000163687	DNASE1L3	0.0377331	0.0035178	2.73288	1.66801	2.1125	1.06487	0.645627	-0.530369	-0.0394916	1.176	2	1	1.06487
ENSG00000163694	RBM47	0.00405796	0.000182606	4.07531	2.93718	3.05896	1.13812	0.843221	-0.458499	-0.319222	1.30172	2	1	1.13812
ENSG00000163701	IL17RE	1.12826467671206E-07	1.21462447702881E-09	4.30075	2.41438	3.29204	1.88637	1.01885	-0.889894	-0.00182842	1.90874	2	1	1.88637
ENSG00000163743	RCHY1	0.0462768	0.00468049	3.69392	4.31812	3.74407	0.624204	-0.398884	0.625999	-0.316543	1.02488	1	2	0.624204
ENSG00000163751	CPA3	0.00497178	0.000232693	6.3509	4.24523	5.19681	2.10567	0.747291	-0.641652	-0.0139744	1.38894	2	1	2.10567
ENSG00000163755	HPS3	0.0199412	0.0014936	5.83608	6.71272	6.02664	0.876637	-0.510066	0.668457	-0.253884	1.17852	1	2	0.876637
ENSG00000163807	KIAA1143	0.0405706	0.0038817	2.84905	3.43759	3.08586	0.588537	-0.568479	0.587764	-0.103251	1.15624	1	2	0.588537
ENSG00000163812	ZDHHC3	0.00668681	0.00034096	3.63222	3.25001	3.44856	0.382213	0.70276	-0.657779	0.0489867	1.36054	2	1	0.382213
ENSG00000163814	CDCP1	4.26628843842132E-07	5.35065780036693E-09	4.32064	1.73734	3.48577	2.58329	0.847172	-0.968976	0.26023	1.81615	2	1	2.58329
ENSG00000163815	CLEC3B	0.026945	0.00223575	4.21539	2.76797	3.45183	1.44742	0.647191	-0.570508	0.00481753	1.2177	2	1	1.44742
ENSG00000163832	ELP6	0.0146089	0.000973508	5.40762	5.91173	5.83542	0.504113	-0.767336	0.443631	0.260328	1.21097	3	2	0.504113
ENSG00000163864	NMNAT3	0.000191806	4.85244123554023E-06	1.09508	0.228185	0.532184	0.866891	0.909655	-0.685562	-0.126155	1.59522	2	1	0.866891
ENSG00000163874	ZC3H12A	1.13537277478086E-05	2.00147800484838E-07	6.35442	4.4597	5.53753	1.89472	0.868164	-0.865331	0.120786	1.7335	2	1	1.89472
ENSG00000163884	KLF15	0.00979637	0.000566215	2.12775	3.40225	3.20417	1.27449	-0.791342	0.460052	0.265568	1.25139	3	2	1.27449
ENSG00000163898	LIPH	0.00380726	0.000168455	1.20509	0.377476	0.744402	0.827618	0.762477	-0.647554	-0.0224152	1.41003	2	1	0.827618
ENSG00000163902	RPN1	0.013144	0.000838743	7.65116	8.09716	8.09202	0.445995	-0.782158	0.371202	0.357928	1.15336	3	2	0.445995
ENSG00000163918	RFC4	0.00317165	0.000133162	5.34755	6.2472	5.99245	0.899649	-0.826008	0.569939	0.174649	1.39595	1	2	0.899649
ENSG00000163923	RPL39L	0.00816812	0.000439858	3.96822	5.54825	5.01089	1.58002	-0.763692	0.567694	0.114899	1.33139	1	2	1.58002
ENSG00000163931	TKT	0.00824928	0.000446699	5.98524	6.8053	6.74216	0.820055	-0.808355	0.421421	0.32673	1.22978	3	2	0.820055
ENSG00000163933	RFT1	0.0214979	0.00165533	3.67386	4.06635	3.89827	0.392487	-0.677501	0.564346	0.0325342	1.24185	1	2	0.392487
ENSG00000163956	LRPAP1	0.0111244	0.000670948	4.2894	5.17525	5.41444	1.12504	-0.775153	0.234518	0.507133	1.28229	3	3	1.12504
ENSG00000163959	SLC51A	0.0481188	0.00495356	1.1012	0.52949	0.72539	0.571715	0.650144	-0.4849	-0.0959729	1.13504	2	1	0.571715
ENSG00000163982	OTOP1	0.0355899	0.00326627	0.250323	0.0210583	0.151854	0.229265	0.588558	-0.587865	0.0832875	1.17642	2	1	0.229265
ENSG00000163993	S100P	0.000480595	1.39304870442608E-05	3.83256	1.2766	3.0194	2.55596	0.702821	-0.809065	0.221825	1.51189	2	1	2.55596
ENSG00000163995	ABLIM2	0.000506069	1.4777821047145E-05	3.00704	1.71469	2.22912	1.29235	0.859528	-0.688718	-0.072422	1.54825	2	1	1.29235
ENSG00000164011	ZNF691	0.0385683	0.00362577	3.61057	4.30188	3.80245	0.691311	-0.510171	0.618649	-0.196856	1.12882	1	2	0.691311
ENSG00000164032	H2AZ1	0.00097916	3.24401522901591E-05	6.42079	7.32894	7.25168	0.908146	-0.907883	0.478726	0.360767	1.38661	3	2	0.908146
ENSG00000164048	ZNF589	0.0402301	0.00384046	5.07116	4.77904	4.42426	0.646899	0.581822	0.0371819	-0.624316	1.20614	2	1	0.646899
ENSG00000164070	HSPA4L	0.000173151	4.33856151025249E-06	4.11243	2.37423	3.32432	1.7382	0.816545	-0.791137	0.0876118	1.60768	2	1	1.7382
ENSG00000164078	MST1R	9.08498067022628E-05	2.06610202022317E-06	4.47204	2.27267	3.57875	2.19937	0.804261	-0.827537	0.141495	1.6318	2	1	2.19937
ENSG00000164086	DUSP7	0.0020105	7.6835604144597E-05	5.48174	4.70212	5.32312	0.779626	0.585931	-0.781879	0.307644	1.36781	2	1	0.779626
ENSG00000164096	C4orf3	0.0150698	0.00101679	6.8686	6.33156	6.71236	0.537042	0.564157	-0.672462	0.204371	1.23662	2	1	0.537042
ENSG00000164099	PRSS12	0.000108188	2.5273748908097E-06	5.09662	3.05682	3.95464	2.0398	0.887804	-0.750904	-0.0296276	1.63871	2	1	2.0398
ENSG00000164109	MAD2L1	0.00376669	0.000166356	1.91305	2.76603	2.61761	0.852979	-0.839376	0.500508	0.267367	1.33988	1	2	0.852979
ENSG00000164111	ANXA5	0.000498522	1.4490367777827E-05	9.40484	10.4781	10.4103	1.07328	-0.935505	0.478244	0.388941	1.41375	1	2	1.07328
ENSG00000164142	FHIP1A	3.09572574165445E-12	1.16643773234908E-15	4.34729	1.16781	2.82268	3.17948	1.11499	-1.04497	0.0792562	2.15996	2	1	3.17948
ENSG00000164167	LSM6	0.0452604	0.00450578	3.549	4.04618	4.01241	0.497177	-0.695187	0.3578	0.286273	1.05299	1	2	0.497177
ENSG00000164172	MOCS2	0.0344779	0.00311503	4.47288	5.14569	4.60141	0.672812	-0.470514	0.638094	-0.258736	1.10861	1	2	0.672812
ENSG00000164181	ELOVL7	4.83340481704838E-06	7.75301235590708E-08	5.04127	2.5319	3.20376	2.50938	1.03602	-0.700437	-0.235518	1.73645	2	1	2.50938
[truncated: 1,872 more rows]
