# Supplementary material for: Ancestry and somatic profile indicate acral melanoma origin and prognosis
Source: Nature. 2026 Feb 18;651(8104):221–30. doi: 10.1038/s41586-025-09967-z (PMC12960246; doi:10.1038/s41586-025-09967-z)
Supplement: Supplementary file 3 — This zipped file contains Supplementary Tables 1–4, 7–15, 17–21 and 28. [file 41586_2025_9967_MOESM3_ESM.zip › Supplementary Tables/Supplementary_Table_28.xlsx]

## Sheet: Sheet1
Supplementary Table 28. Comparison between ASCAT and Sequenza purity and ploidy estimates. Samples in black passed all QC.
Sample	Sequenza_purity	Sequenza_ploidy	ASCAT_purity	ASCAT_ploidy	ASCAT_Goodness_of_fit
PD40952a	0.49	1.6	0.42	2.0468	96.2814
PD40956d	0.93	2.8	0.92	4.4276	96.7992
PD40957a	0.35	2.1	1	2	97.2482
PD40961a	0.96	2.1	0.96	2.0119	99.3862
PD40961d	0.79	2	0.79	1.94381	99.5985
PD40961e	0.7	2	0.71	1.90124	99.3467
PD40962a	0.81	2.3	0.81	2.1385	98.3616
PD40963a	0.21	2.6	0.62	2.0424	83.2831
PD40964a	0.17	2.1	0.45	2.041	94.0654
PD40965a	0.26	4.5	0.44	1.9554	89.1435
PD40965e	0.1	2.6	0.56	1.99969	98.7724
PD40965f	0.51	4.2	0.53	1.99929	96.0778
PD40966a	0.14	1.9	1	2.107	98.4556
PD40966d	0.14	1.7	1	2.0021	99.5405
PD40966e	0.1	1.5	1	2.00002	99.918
PD40967a	0.11	1.9	0.67	2.0001	99.4266
PD40967d	0.45	2.4	0.48	2.22913	90.743
PD40968a	0.58	3.5	0.57	3.5031	88.3035
PD40969a	0.94	3.1	0.96	2.22	96.9334
PD40969d	0.87	3	0.81	4.13949	91.6777
PD40970a	0.7	2.2	0.54	3.7537	94.8816
PD40971a	0.62	3.1	0.61	2.1292	97.338
PD40971d	0.19	3.1	1	2.05511	93.2803
PD40972a	0.62	2.4	0.6	2.1539	97.2845
PD40973a	0.1	2.4	1	1.9999	99.0269
PD40974a	0.13	3.7	1	2.0383	96.6729
PD40976a	0.13	2.3	1	2.0118	98.6381
PD40978a	0.44	4.4	0.49	4.0814	93.2943
PD40978d	0.2	3.7	0.37	2.10174	95.7456
PD40980a	0.57	7	0.66	3.3135	89.4825
PD40980d	0.23	3.1	0.25	4.75629	91.6563
PD40982a	0.4	2.1	0.47	1.9238	96.8921
PD40983a	0.52	3.5	0.52	3.6664	83.965
PD40983d	0.43	5.8	0.47	5.2221	84.5325
PD40983e	0.13	4.5	0.24	3.00057	84.3056
PD40984a	0.12	3.1	0.53	2.0015	92.5294
PD40985a	0.58	2.1	0.58	2.1134	98.8451
PD40986a	0.33	2.2	0.31	4.0022	94.3578
PD40986d	0.98	2	0.33	2.01828	95.1101
PD40987a	0.56	2.1	0.42	3.5073	86.3591
PD40987d	0.63	2.1	0.49	3.53287	94.5716
PD40988a	0.61	4.5	0.65	4.1817	88.4356
PD40989a	0.48	3.4	0.46	3.6195	92.7368
PD40990a	0.49	2	0.53	1.7159	95.4749
PD40994a	0.55	4.2	0.55	3.7865	92.5308
PD40996a	0.67	2	0.68	1.8301	96.0311
PD40997a	0.54	1.9	0.56	1.8898	98.1138
PD41000a	0.54	2.1	0.41	4.0549	83.6417
PD41001a	0.65	3.1	0.52	4.24	91.6467
PD41002a	0.59	2	0.43	3.9733	96.9418
PD41002d	0.53	2	0.53	1.98056	99.4977
PD41002e	0.49	2.1	0.51	1.96695	96.4891
PD41004a	0.15	2.3	0.41	2.0812	91.5292
PD41011a	0.59	3.8	0.61	3.7483	86.4259
PD41017a	0.79	2	0.56	5.2228	91.4566
PD41020a	0.79	2.1	0.79	1.9988	99.129
PD41020d	0.86	2.2	0.85	2.00303	98.58
PD41021d	0.4	3.7	0.42	3.4366	83.6889
PD41023f	0.44	2.2	0.47	2.1064	94.6388
PD41025a	0.76	2.1	0.63	4.0622	96.4952
PD41025d	0.16	1.8	0.57	2.04359	93.7999
PD41026d	0.75	2.2	0.72	2.1726	98.497
PD41027a	0.6	2.2	0.44	4.2141	97.6786
PD41029e	0.22	2.1	0.26	1.9047	91.0815
PD41030a	0.63	2.1	1	2.0104	99.0066
PD41032a	0.8	2.2	0.82	2.1118	94.2736
PD41033a	0.78	1.9	0.79	1.9589	91.9786
PD41035a	0.75	2.3	0.76	2.1521	96.5669
PD41035d	0.8	2.3	0.82	2.17701	97.8146
PD41036a	0.11	3.7	1	2.0043	98.6047
PD41038a	0.42	2.1	0.48	2.0347	95.7994
PD41039a	0.41	2.5	0.46	2.0909	93.6348
PD41039d	0.85	2.6	0.74	4.55467	92.9874
PD41043a	0.6	2	0.6	1.8874	98.236
PD41043d	0.1	2.2	0.38	1.99467	99.1783
PD41044a	0.86	4.2	0.86	3.7307	96.4379
PD41045a	0.99	2	0.39	2.0356	96.8393
PD41046a	0.69	4.2	0.7	3.6087	90.2046
PD41046d	0.81	3.8	0.83	2.99212	95.0962
PD41046e	0.8	3.7	0.8	2.99839	96.1904
PD41895a	0.44	2.3	0.54	2.0413	92.7509
PD41896a	0.65	2.1	0.64	1.8884	97.8096
PD41900a	0.17	4.5	0.33	2.3592	89.8094
PD41901a	0.62	4	0.62	3.8581	95.9134
PD41905a	0.1	1.9	1	2.0059	97.4477
PD41906a	0.71	4.2	0.7	3.4679	98.1109
PD41907a	0.53	4.2	0.57	3.6169	89.1566
PD41909a	0.46	2.1	0.48	2.0345	95.468
PD41910a	0.78	3.8	0.78	3.6002	97.6397
PD41910c	0.1	1.6	0.74	2.00171	97.738
PD41912a	0.14	2.7	0.39	2.1117	86.4224
PD41913a	0.38	3.6	0.56	1.9644	97.0804
PD41913e	0.29	3.8	0.44	1.9712	96.3003
PD41915a	0.79	2.4	0.78	2.2083	98.7801
PD41915c	0.72	2.2	0.56	4.24477	96.4502
PD41916a	0.24	4.3	0.24	4.0396	81.3779
PD41920a	0.53	2.6	0.57	2.0236	91.6299
PD41920c	0.64	2.5	0.65	1.9712	93.0114
PD41921a	0.53	4.2	0.51	3.758	94.9451
PD41923f	0.31	1.9	1	2	99.9741
PD41923g	0.47	1.9	1	2	99.9749
PD41927d	0.38	3.8	0.56	1.487	89.4097
PD41928d	0.69	2.4	0.55	3.7898	89.7466
PD41930d	0.63	4	0.66	3.4352	89.0532
PD41932d	0.61	4.3	0.6	3.7761	93.7891
PD41939d	0.49	2.6	0.49	2.0489	96.7381
PD51928a	0.73	1.7	0.72	1.5957	97.637
PD51928d	0.65	1.9	0.61	1.8941	93.5945
PD51929a	0.47	2.4	0.55	2.293	95.4517
PD51930a	0.48	2.8	0.53	2.0138	93.1499
PD51932a	0.59	2.4	0.57	2.1317	97.6487
PD51939a	0.98	2	1	2.0131	98.4875
PD51940d	0.44	2.3	0.39	3.0755	92.5299
PD51948a	1	2	1	2	99.8879
PD51951a	0.11	2.3	1	2.0221	99.2492
PD51952a	0.95	2.7	0.91	3.9513	94.6012
PD51969a	0.79	2.9	0.78	2.0344	97.6044
PD51969d	0.63	7	0.62	3.9858	92.5733
PD51972a	0.56	2	0.38	4.0073	95.6125
PD51978a	0.27	1.9	0.54	1.9999	99.8605
PD51979a	0.1	5.1	0.26	1.7628	83.815
PD51982a	0.12	5.1	1	2.0147	98.9018
PD51993a	0.75	2.9	0.78	2.2719	97.0257
