# Supplementary material for: Ancestry and somatic profile indicate acral melanoma origin and prognosis
Source: Nature. 2026 Feb 18;651(8104):221–30. doi: 10.1038/s41586-025-09967-z (PMC12960246; doi:10.1038/s41586-025-09967-z)
Supplement: Supplementary file 3 — This zipped file contains Supplementary Tables 1–4, 7–15, 17–21 and 28. [file 41586_2025_9967_MOESM3_ESM.zip › Supplementary Tables/Supplementary_Table_4.xlsx]

## Sheet: Sheet1
Supplementary Table 4. TERT promoter sequencing results. In the "Amplification column", 0 = not amplified, 1 = low amplification, 2 = high amplification, LQ = low quality. TERT status classification: 1=mutated, 0=wild type.
Sample ID	Sample	TERTp -124	TERTp -146	Amplification (by CNA analysis)	TERT status classification
PD40952	PD40952a	failed	failed	1	1
PD40956	PD40956d	negative	negative	2	1
PD40957	PD40957a	failed	failed	0	Unknown		Blue rows represent additional samples from the same patient.
PD40961	PD40961a	positive	negative	0	1
PD40961	PD40961d	positive	negative	not assessed	1
PD40961	PD40961e	positive	negative	not assessed	1
PD40962	PD40962a	negative	negative	0	0
PD40965	PD40965e	failed	failed	0	Unknown
PD40966	PD40966a	negative	negative	LQ	Unknown
PD40966	PD40966d	negative	negative	LQ	Unknown
PD40967	PD40967a	negative	negative	0	0
PD40968	PD40968a	negative	negative	LQ	Unknown
PD40969	PD40969a	negative	negative	2	1
PD40971	PD40971a	negative	inconclusive	2	1
PD40972	PD40972a	negative	negative	2	1
PD40974	PD40974a	negative	negative	LQ	Unknown
PD40978	PD40978a	negative	negative	LQ	Unknown
PD40978	PD40978d	negative	negative	0	0
PD40980	PD40980a	negative	negative	LQ	Unknown
PD40980	PD40980d	negative	negative	LQ	Unknown
PD40982	PD40982a	negative	negative	0	0
PD40983	PD40983d	negative	negative	LQ	Unknown
PD40984	PD40984a	negative	negative	LQ	Unknown
PD40985	PD40985a	negative	negative	0	0
PD40986	PD40986d	failed	failed	0	Unknown
PD40988	PD40988a	negative	negative	LQ	Unknown
PD40989	PD40989a	negative	negative	LQ	Unknown
PD40990	PD40990a	negative	negative	0	0
PD40994	PD40994a	negative	positive	LQ	1
PD40996	PD40996a	negative	negative	1	1
PD40997	PD40997a	failed	failed	0	Unknown
PD41002	PD41002a	negative	negative	0	0
PD41002	PD41002d	negative	negative	not assessed	0
PD41011	PD41011a	negative	inconclusive	LQ	Unknown
PD41017	PD41017a	negative	negative	LQ	Unknown
PD41025	PD41025a	failed	failed	2	1
PD41020	PD41020a	failed	failed	0	Unknown
PD41021	PD41021d	negative	negative	LQ	Unknown
PD41026	PD41026d	failed	failed	0	Unknown
PD41027	PD41027a	negative	negative	0	0
PD41029	PD41029e	negative	negative	LQ	Unknown
PD41030	PD41030a	negative	negative	0	0
PD41032	PD41032a	negative	negative	LQ	Unknown
PD41033	PD41033a	negative	positive	LQ	1
PD41035	PD41035a	positive	negative	1	1
PD41035	PD41035d	positive	inconclusive	not assessed	1
PD41036	PD41036a	negative	negative	LQ	Unknown
PD41038	PD41038a	failed	failed	0	Unknown
PD41039	PD41039a	negative	negative	LQ	Unknown
PD41039	PD41039d	negative	negative	LQ	Unknown
PD41043	PD41043a	failed	failed	1	1
PD41043	PD41043d	positive	negative	not assessed	1
PD41044	PD41044a	negative	negative	2	1
PD41045	PD41045a	failed	failed	0	Unknown
PD41046	PD41046a	negative	negative	not assessed	1
PD41046	PD41046d	negative	negative	2	1
PD41046	PD41046e	negative	negative	not assessed	1
PD41895	PD41895a	negative	negative	LQ	Unknown
PD41896	PD41896a	positive	negative	2	1
PD41901	PD41901a	negative	negative	0	0
PD41905	PD41905a	negative	negative	LQ	Unknown
PD41906	PD41906a	negative	negative	2	1
PD41909	PD41909a	failed	failed	1	1
PD41910	PD41910a	positive	inconclusive	0	1
PD41910	PD41910c	positive	negative	not assessed	1
PD41912	PD41912a	negative	negative	LQ	Unknown
PD41913	PD41913a	negative	negative	0	0
PD41915	PD41915c	failed	failed	0	Unknown
PD41920	PD41920c	negative	negative	LQ	Unknown
PD41921	PD41921a	negative	negative	LQ	Unknown
PD41923	PD41923f	negative	negative	not assessed	0
PD41923	PD41923g	negative	negative	0	0
PD41927	PD41927d	negative	negative	LQ	Unknown
PD41930	PD41930d	negative	negative	LQ	Unknown
PD41932	PD41932d	negative	negative	LQ	Unknown
PD41939	PD41939d	negative	negative	0	0
PD51928	PD51928a	negative	negative	1	1
PD51929	PD51929a	negative	negative	1	1
PD51930	PD51930a	negative	negative	LQ	Unknown
PD51932	PD51932a	positive	negative	2	1
PD51939	PD51939a	failed	failed	0	Unknown
PD51940	PD51940d	negative	inconclusive	LQ	Unknown
PD51948	PD51948a	negative	inconclusive	0	Unknown
PD51951	PD51951a	negative	inconclusive	LQ	Unknown
PD51952	PD51952a	negative	negative	LQ	Unknown
PD51969	PD51969a	negative	negative	2	1
PD51972	PD51972a	negative	negative	2	1
PD51978	PD51978a	negative	negative	0	0
PD51979	PD51979a	negative	negative	LQ	Unknown
PD51982	PD51982a	negative	negative	0	0
PD51993	PD51993a	failed	failed	2	1
